# Supplementary material for: ChIP-seq Defined Genome-Wide Map of TGFβ/SMAD4 Targets: Implications with Clinical Outcome of Ovarian Cancer
Source: PLoS One. 2011 Jul 25;6(7):e22606. doi: 10.1371/journal.pone.0022606 (PMC3143154; doi:10.1371/journal.pone.0022606)
Supplement: Table S2 — (XLS) [file pone.0022606.s006.xls]

## Sheet: Suppl_TableS2_TGFb-peaks_correc
Sample	Binding Pattern	Chromosome	Peak Start	Peak End	BELT Score	P-value	Gene Region	Peak Distance to Gene	Gene Start	Gene End	Gene Strand	RefSeq ID	Gene Symbol	GeneID
Unstimulated	Only	chr4	164687701	164688300	5.85755	0	Intragenic	835857	165523857	164664899	-	NM_001166373	2011-03-01	55016
Unstimulated	Only	chr5	126264901	126265500	6.00779	4.74778e-13	Intragenic	129139	126394339	126231305	-	NM_178450	2011-03-03	115123
Unstimulated	Only	chr5	16237201	16237800	6.00779	0	5` Proximal	-4603	16232897	16120473	-	NM_001102562	2011-03-11	441061
Unstimulated	Only	chr5	16147801	16148400	6.5	0	Intragenic	84797	16232897	16120473	-	NM_001102562	2011-03-11	441061
Stimulated	Only	chr4	78071501	78072000	6.22792	0	5` Distal	-18168	78089918	78178792	+	NM_018243	2011-09-11	55752
Unstimulated	Only	chr9	117000001	117000600	5.92626	0	Intragenic	56383	116943917	117204744	+	NM_017418	2011-12-01	50514
Unstimulated	Shift	chr16	6283201	6283800	5.87504	0	Intragenic	274368	6009132	7703341	+	NM_001142333	A2BP1	54715
Unstimulated	Shift	chr16	7438201	7438800	5.85755	0	Intragenic	1429368	6009132	7703341	+	NM_001142333	A2BP1	54715
Unstimulated	Shift	chr16	6941701	6942300	5.90939	0	Intragenic	932868	6009132	7703341	+	NM_001142333	A2BP1	54715
Stimulated	Shift	chr16	7381501	7382000	5.89232	0	Intragenic	1372618	6009132	7703341	+	NM_001142333	A2BP1	54715
Stimulated	Only	chr3	139337751	139338500	6.11441	0	5` Proximal	-4206	139333919	139325249	-	NM_016161	A4GNT	51146
Unstimulated	Only	chr17	64706401	64707000	6.14386	0	Intragenic	45851	64752551	64655742	-	NM_080282	ABCA10	10349
Unstimulated	Only	chr2	215532601	215533200	6.02356	0	Intragenic	72155	215605055	215504510	-	NM_015657	ABCA12	26154
Unstimulated	Shift	chr1	94351201	94352100	6.21875	0	Intragenic	7643	94359293	94230981	-	NM_000350	ABCA4	24
Stimulated	Shift	chr1	94269001	94269500	5.89232	3.45622e-07	Intragenic	90043	94359293	94230981	-	NM_000350	ABCA4	24
Stimulated	Only	chr7	87082501	87083000	6.02356	2.81928e-17	Intragenic	97750	87180500	86970883	-	NM_000927	ABCB1	5243
Stimulated	Only	chr7	20527001	20527500	6.00779	0	5` Distal	-94519	20621769	20763161	+	NM_001163941	ABCB5	340273
Stimulated	Only	chr16	15954751	15955250	6.20044	0	Intragenic	4066	15950934	16144431	+	NM_004996	ABCC1	4363
Unstimulated	Only	chr20	25307701	25308300	6.09991	0	Intragenic	11477	25319477	25223378	-	NM_015600	ABHD12	26090
Stimulated	Only	chr3	101996501	101997000	6.06986	0	Intragenic	198274	102195024	101950868	-	NM_015429	ABI3BP	25890
Unstimulated	Only	chr8	107878201	107878800	5.95943	0	5` Distal	-26852	107851648	107840886	-	NM_139166	ABRA	137735
Unstimulated	Shift	chr1	178607401	178608000	6.11471	0	Intragenic	130945	178738645	178523975	-	NM_032360	ACBD6	84320
Stimulated	Shift	chr1	178575751	178576250	5.83985	4.63784e-13	Intragenic	162645	178738645	178523975	-	NM_032360	ACBD6	84320
Unstimulated	Shift	chr17	29112601	29113200	6.11471	0	Intragenic	395038	29507938	28364218	-	NM_001094	ACCN1	40
Stimulated	Shift	chr17	28755251	28755750	6.17243	5.90835e-18	Intragenic	752438	29507938	28364218	-	NM_001094	ACCN1	40
Stimulated	Shift	chr17	29179501	29180000	5.80378	0	Intragenic	328188	29507938	28364218	-	NM_001094	ACCN1	40
Unstimulated	Only	chr11	44016001	44016600	5.97573	0	5` Proximal	-9806	44026106	44038103	+	NM_001031854	ACCSL	390110
Stimulated	Only	chr11	76412001	76412500	5.83985	0	Intragenic	162686	76249564	76412498	+	NM_018367	ACER3	55331
Stimulated	Only	chr11	76218251	76218750	5.83985	0	5` Distal	-31064	76249564	76412498	+	NM_018367	ACER3	55331
Stimulated	Only	chr2	135266001	135266500	6.09991	0	5` Distal	-46405	135312655	135376072	+	NM_138326	ACMSD	130013
Stimulated	Only	chr2	111295751	111296250	5.87504	4.73348e-28	Intragenic	89380	111206620	111568392	+	NM_001105516	ACOXL	55289
Unstimulated	Only	chr19	11552701	11553300	6.32018	0	5` Proximal	-2199	11550801	11546474	-	NM_001111035	ACP5	54
Unstimulated	Only	chr1	145638901	145639500	5.85755	2.28147e-22	5` Distal	-29942	145609258	145585791	-	NM_016361	ACP6	51205
Unstimulated	Only	chr3	133554901	133555500	6.00779	0	Intragenic	36300	133518900	133560380	+	NM_001099	ACPP	55
Stimulated	Only	chr15	32872251	32872750	5.90939	0	Intragenic	2719	32875219	32867588	-	NM_005159	ACTC1	70
Unstimulated	Only	chr2	73957801	73958400	5.85755	0	5` Distal	-15500	73973600	74000288	+	NM_001615	ACTG2	72
Stimulated	Only	chr1	17988001	17988500	5.83985	0	Intragenic	33856	17954394	18026143	+	NM_030812	ACTL8	81569
Stimulated	Only	chr14	68512251	68512750	5.94294	5.53489e-05	Intragenic	3336	68515836	68410592	-	NM_001102	ACTN1	87
Stimulated	Only	chr2	114499501	114500000	5.95943	0	3` Distal	67113	114364006	114432637	+	NM_005721	ACTR3	10096
Stimulated	Only	chr7	152249501	152250000	5.80378	7.42762e-15	3` Distal	66354	152087783	152183396	+	NM_001040135	ACTR3B	57180
Unstimulated	Only	chr12	99150901	99151500	6.05459	0	3` Proximal	8868	99118704	99142332	+	NM_022496	ACTR6	64431
Stimulated	Only	chr2	148341001	148341500	5.80378	0	Intragenic	22211	148319039	148404863	+	NM_001616	ACVR2A	92
Unstimulated	Shift	chr15	56668201	56668800	5.94294	7.17651e-20	3` Proximal	7301	56829469	56675801	-	NM_001110	ADAM10	102
Stimulated	Shift	chr15	56687501	56688000	5.80378	0	Intragenic	141719	56829469	56675801	-	NM_001110	ADAM10	102
Stimulated	Only	chr5	156901001	156901500	6.29442	0	Intragenic	34096	156935346	156836889	-	NM_033274	ADAM19	8728
Stimulated	Only	chr7	87453501	87454000	5.85755	0	Intragenic	52113	87401637	87649364	+	NM_004194	ADAM22	53616
Stimulated	Only	chr2	206977501	206978250	6.22989	0	5` Distal	-38737	207016612	207190924	+	NM_003812	ADAM23	10863
Stimulated	Only	chr2	207130251	207130750	5.82193	0	Intragenic	113888	207016612	207190924	+	NM_003812	ADAM23	10863
Stimulated	Only	chr8	24307001	24307500	5.94294	0	Intragenic	9508	24297742	24319471	+	NM_001145271	ADAMDEC1	27299
Stimulated	Only	chr5	5189001	5189500	5.90939	5.69366e-20	5` Proximal	-4192	5193442	5373412	+	NM_139056	ADAMTS16	170690
Stimulated	Only	chr5	178574001	178574250	6.47573	0	Intragenic	130810	178704935	178473455	-	NM_014244	ADAMTS2	9509
Unstimulated	Only	chr4	73387501	73388100	6.05459	0	Intragenic	265580	73653380	73365550	-	NM_014243	ADAMTS3	9508
Unstimulated	Shift	chr3	64731001	64731300	6.47573	0	5` Distal	-82745	64648405	64476370	-	NM_182920	ADAMTS9	56999
Unstimulated	Shift	chr3	64727101	64727700	6.09991	0	5` Distal	-78995	64648405	64476370	-	NM_182920	ADAMTS9	56999
Stimulated	Shift	chr3	64588501	64589000	6.12936	1.94001e-07	Intragenic	59655	64648405	64476370	-	NM_182920	ADAMTS9	56999
Stimulated	Shift	chr3	64617251	64617750	5.82193	0	Intragenic	30905	64648405	64476370	-	NM_182920	ADAMTS9	56999
Stimulated	Only	chr9	18611251	18611750	6.14386	7.80407e-33	Intragenic	147397	18464103	18900947	+	NM_001040272	ADAMTSL1	92949
Unstimulated	Only	chr16	74193601	74194200	6.02356	3.17954e-09	Intragenic	20755	74214655	74190498	-	NM_012091	ADAT1	23536
Unstimulated	Only	chr19	45880801	45881400	5.87504	0	3` Proximal	8173	45912818	45889273	-	NM_001142555	ADCK4	79934
Stimulated	Only	chr5	7698251	7698750	5.92626	0	Intragenic	249158	7449342	7883194	+	NM_020546	ADCY2	108
Stimulated	Only	chr16	4024251	4024750	5.80378	0	Intragenic	81687	4106187	3952652	-	NM_001116	ADCY9	115
Stimulated	Only	chr4	2876501	2877000	5.85755	4.73348e-28	Intragenic	61369	2815381	2901587	+	NM_001119	ADD1	118
Unstimulated	Only	chr10	76099501	76100100	5.95943	0	Intragenic	518830	75580970	76139066	+	NM_006721	ADK	132
Unstimulated	Only	chr17	15802801	15803400	6.03916	0	Intragenic	14145	15788955	15819935	+	NM_000676	ADORA2B	136
Unstimulated	Only	chr17	15774901	15775500	5.85755	0	5` Distal	-13755	15788955	15819935	+	NM_000676	ADORA2B	136
Stimulated	Only	chr1	111867001	111867500	5.80378	0	5` Distal	-18984	111848266	111827492	-	NM_020683	ADORA3	140
Unstimulated	Shift	chr5	148213201	148213800	6.11471	0	3` Distal	25111	148186348	148188389	+	NM_000024	ADRB2	154
Stimulated	Shift	chr5	148259751	148260250	6.05459	0	3` Distal	71611	148186348	148188389	+	NM_000024	ADRB2	154
Unstimulated	Only	chr4	8040901	8041500	5.87504	0	5` Distal	-48647	7992553	7811339	-	NM_001134647	AFAP1	60312
Stimulated	Only	chr10	116129501	116130000	6.02356	0	Intragenic	24755	116154505	116044572	-	NM_001001936	AFAP1L2	84632
Unstimulated	Only	chr2	100022101	100022700	6.06986	0	Intragenic	66077	100088477	99530147	-	NM_001025108	AFF3	3899
Unstimulated	Only	chr2	99876001	99876600	6.09991	0	Intragenic	212177	100088477	99530147	-	NM_001025108	AFF3	3899
Unstimulated	Only	chr2	99772201	99772800	6.08496	0	Intragenic	315977	100088477	99530147	-	NM_001025108	AFF3	3899
Stimulated	Only	chr1	49925501	49926000	5.83985	0	Intragenic	336463	50262213	48771113	-	NM_032785	AGBL4	84871
Stimulated	Only	chr7	99963501	99964000	5.95943	4.43534e-11	5` Distal	-11019	99974769	100003779	+	NM_006076	AGFG2	3268
Stimulated	Only	chr7	140803001	140803500	6.14386	0	5` Distal	-94296	140897546	141000678	+	NM_018238	AGK	55750
Stimulated	Only	chr3	149924001	149924500	5.82193	0	5` Proximal	-6406	149930656	149943480	+	NM_032049	AGTR1	185
Unstimulated	Shift	chrX	115221301	115221900	5.85755	0	3` Core	1347	115215985	115220253	+	NM_000686	AGTR2	186
Stimulated	Shift	chrX	115212251	115212750	5.85755	0	5` Proximal	-3485	115215985	115220253	+	NM_000686	AGTR2	186
Unstimulated	Only	chr7	128794201	128794800	5.85755	5.00476e-27	5` TSS	-717	128795217	128857287	+	NM_001130722	AHCYL2	23382
Unstimulated	Shift	chr6	135684901	135685500	5.92626	3.11476e-26	Intragenic	175396	135860596	135646804	-	NM_001134830	AHI1	54806
Unstimulated	Shift	chr6	135857701	135858300	5.95943	1.1876e-07	Intragenic	2596	135860596	135646804	-	NM_001134830	AHI1	54806
Stimulated	Shift	chr6	135667501	135668000	5.80378	1.97944e-36	Intragenic	192846	135860596	135646804	-	NM_001134830	AHI1	54806
Stimulated	Only	chr6	143402251	143402750	6.11471	1.85409e-30	5` Distal	-21215	143423715	143703134	+	NM_016108	AIG1	51390
Stimulated	Only	chr6	143621501	143622000	5.82193	2.41337e-26	Intragenic	198035	143423715	143703134	+	NM_016108	AIG1	51390
Stimulated	Only	chr1	157355001	157355500	5.85755	0	5` Distal	-41979	157313271	157298898	-	NM_004833	AIM2	9447
Unstimulated	Shift	chr9	4746901	4747500	5.94294	0	5` Distal	-15973	4731227	4701157	-	NM_016282	AK3	50808
Stimulated	Shift	chr9	4716251	4716750	5.80378	0	Intragenic	14727	4731227	4701157	-	NM_016282	AK3	50808
Unstimulated	Only	chr1	77573701	77574300	5.85755	0	Intragenic	53671	77520329	77798242	+	NM_174858	AK5	26289
Stimulated	Only	chr13	41864501	41865000	6.15821	0	3` Distal	69348	41744288	41795402	+	NM_016248	AKAP11	11215
Stimulated	Only	chr9	111937751	111938250	6.00779	0	Intragenic	10397	111927603	111974610	+	NM_001136562	AKAP2	445815
Unstimulated	Only	chr14	32368501	32369100	5.87504	0	Intragenic	500571	31868229	32372019	+	NM_004274	AKAP6	9472
Unstimulated	Only	chr6	88500001	88500600	6.15821	0	5` Distal	-31596	88468704	88441298	-	NM_018064	AKIRIN2	55122
Stimulated	Only	chr10	4829501	4830000	5.89232	1.04532e-22	5` Distal	-28651	4858401	4880251	+	NM_001040177	AKR1E2	83592
Stimulated	Only	chr3	106725001	106725500	5.92626	0	Intragenic	156848	106568402	106778434	+	NM_001627	ALCAM	214
Stimulated	Only	chr3	106752751	106753250	5.80378	0	Intragenic	184598	106568402	106778434	+	NM_001627	ALCAM	214
Unstimulated	Only	chr2	29669701	29670300	6.03916	4.72596e-32	Intragenic	327936	29997936	29269143	-	NM_004304	ALK	238
Stimulated	Only	chr2	73533001	73533500	5.82193	0	Intragenic	66857	73466393	73690554	+	NM_015120	ALMS1	7840
Stimulated	Only	chr2	202297251	202297750	6.39482	0	Intragenic	56640	202354140	202273231	-	NM_020919	ALS2	57679
Unstimulated	Only	chr12	45707701	45708300	6.28136	0	3` Distal	47757	45760001	45755757	-	NM_181847	AMIGO2	347902
Unstimulated	Only	chrX	109417801	109418400	5.99185	0	Intragenic	152017	109570117	109324070	-	NM_001171689	AMMECR1	9949
Unstimulated	Only	chr12	31759801	31760400	5.90939	0	Intragenic	13275	31773375	31715337	-	NM_001113402	AMN1	196394
Stimulated	Only	chrX	112021751	112022250	5.85755	0	5` Distal	-51301	111970699	111904760	-	NM_133265	AMOT	154796
Unstimulated	Only	chr3	135532201	135532800	5.97573	0	3` Distal	24379	135576096	135556879	-	NM_016201	AMOTL2	51421
Unstimulated	Only	chr3	135610201	135610800	5.90939	0	5` Distal	-34404	135576096	135556879	-	NM_016201	AMOTL2	51421
Unstimulated	Only	chr11	10374601	10375200	6.15821	0	5` Distal	-53899	10428799	10485702	+	NM_000480	AMPD3	272
Stimulated	Only	chr7	38422501	38423000	5.80378	0	Intragenic	214795	38637545	38389829	-	NM_001635	AMPH	273
Unstimulated	Shift	chr8	108333001	108333600	6.02356	0	Intragenic	246130	108579430	108330885	-	NM_001146	ANGPT1	284
Stimulated	Shift	chr8	108584501	108585000	5.92626	2.76673e-16	5` Proximal	-5320	108579430	108330885	-	NM_001146	ANGPT1	284
Stimulated	Only	chr1	177100751	177101500	6.31604	0	Intragenic	5713	177106838	177085292	-	NM_004673	ANGPTL1	9068
Stimulated	Only	chr1	62834501	62835000	5.92626	0	5` Proximal	-1024	62835774	62843768	+	NM_014495	ANGPTL3	27329
Unstimulated	Shift	chr10	61634401	61635000	5.89232	1.10738e-24	5` Distal	-63948	61570752	61458164	-	NM_001149	ANK3	288
Stimulated	Shift	chr10	61531001	61531500	5.80378	0	Intragenic	39502	61570752	61458164	-	NM_001149	ANK3	288
Unstimulated	Shift	chr17	51789001	51789600	5.94294	0	Intragenic	203466	51585834	51915006	+	NM_153228	ANKFN1	162282
Stimulated	Shift	chr17	51766001	51766250	6.50779	0	Intragenic	180291	51585834	51915006	+	NM_153228	ANKFN1	162282
Stimulated	Shift	chr17	51726501	51727000	5.97573	8.43539e-16	Intragenic	140916	51585834	51915006	+	NM_153228	ANKFN1	162282
Unstimulated	Only	chr17	4033201	4033500	6.42626	0	3` Distal	11171	4114023	4044521	-	NM_020740	ANKFY1	51479
Stimulated	Only	chr5	139887501	139888000	6.02356	0	Intragenic	126138	139761612	139899625	+	NM_017747	ANKHD1	54882
Stimulated	Only	chr7	91748001	91748500	5.87504	0	Intragenic	34767	91713483	91868634	+	NM_019004	ANKIB1	54467
Unstimulated	Only	chr11	82638001	82638600	5.85755	7.81511e-28	3` Core	639	82582938	82637661	+	NM_182603	ANKRD42	338699
Unstimulated	Only	chr2	197738101	197738700	6.02356	3.49153e-31	Intragenic	32607	197771007	197567494	-	NM_153697	ANKRD44	91526
Unstimulated	Only	chr1	171896701	171897300	6.00779	0	Intragenic	8624	171905624	171844097	-	NM_198493	ANKRD45	339416
Unstimulated	Only	chr5	55494601	55495200	6.33289	0	5` Distal	-46365	55448535	55431263	-	NM_001039935	ANKRD55	79722
Stimulated	Only	chr6	90286751	90287250	5.90939	0	Intragenic	87385	90199615	90400124	+	NM_014942	ANKRD6	22881
Unstimulated	Shift	chr12	98123401	98124000	6.25489	0	5` Distal	-51097	98072603	97653201	-	NM_020140	ANKS1B	56899
Unstimulated	Shift	chr12	97869301	97869900	5.97573	0	Intragenic	203003	98072603	97653201	-	NM_020140	ANKS1B	56899
Stimulated	Shift	chr12	97848751	97849250	5.87504	4.73348e-28	Intragenic	223603	98072603	97653201	-	NM_020140	ANKS1B	56899
Stimulated	Only	chr3	43619251	43619750	5.82193	0	Intragenic	19064	43638564	43382821	-	NM_018075	ANO10	55129
Unstimulated	Shift	chr12	43826401	43827000	6.11471	0	5` Distal	-69336	43896036	44112397	+	NM_001025356	ANO6	196527
Stimulated	Shift	chr12	44112751	44113000	6.49185	0	3` Core	478	43972732	44112397	+	NM_001142678	ANO6	196527
Unstimulated	Only	chr8	124809001	124809600	5.99185	0	Intragenic	9528	124818828	124762214	-	NM_001003954	ANXA13	312
Stimulated	Only	chr2	69846751	69847250	5.90939	1.23549e-31	Intragenic	24370	69822630	69907100	+	NM_001153	ANXA4	307
Stimulated	Only	chr4	122812501	122813000	5.80378	3.67469e-08	Intragenic	24847	122837597	122808601	-	NM_001154	ANXA5	308
Stimulated	Only	chr7	36669251	36669500	6.30378	0	Intragenic	61303	36730678	36519132	-	NM_001637	AOAH	313
Unstimulated	Only	chr17	31023001	31023600	5.87504	0	Intragenic	84906	30938394	31077549	+	NM_001030006	AP2B1	163
Stimulated	Only	chr3	185374251	185374750	5.97573	3.28935e-23	5` TSS	-827	185375327	185384573	+	NM_001025205	AP2M1	1173
Stimulated	Only	chr8	42147001	42147500	6.02356	4.94971e-32	Intragenic	17630	42129620	42147858	+	NM_001134296	AP3M2	10947
Unstimulated	Only	chr4	40825801	40826400	5.87504	0	Intragenic	85292	40911392	40506801	-	NM_001166050	APBB2	323
Unstimulated	Only	chr20	56568601	56569200	6.11471	0	5` Distal	-45545	56523355	56467831	-	NM_153360	APCDD1L	164284
Unstimulated	Only	chr2	21143401	21144000	5.90939	0	5` Distal	-23250	21120450	21077805	-	NM_000384	APOB	338
Stimulated	Only	chr17	61684751	61685250	5.90939	0	5` Distal	-28982	61656018	61638608	-	NM_000042	APOH	350
Stimulated	Only	chr9	32880501	32881000	5.83985	0	3` Distal	81857	32979893	32962607	-	NM_175071	APTX	54840
Stimulated	Only	chr12	48618251	48618750	6.41886	0	5` Distal	-12290	48630790	48638929	+	NM_000486	AQP2	359
Stimulated	Only	chr12	48613001	48613500	5.87504	9.52207e-19	5` Distal	-17540	48630790	48638929	+	NM_000486	AQP2	359
Unstimulated	Shift	chrX	66699301	66699900	5.99185	0	5` Proximal	-5807	66705407	66860844	+	NM_001011645	AR	374
Stimulated	Shift	chrX	66883001	66883500	5.95943	0	3` Distal	22406	66705407	66860844	+	NM_001011645	AR	374
Stimulated	Shift	chrX	66862251	66862750	6.11471	0	3` Core	1656	66705407	66860844	+	NM_001011645	AR	374
Stimulated	Shift	chrX	66589751	66590250	5.83985	0	5` Distal	-90598	66680598	66860844	+	NM_000044	AR	374
Unstimulated	Shift	chr4	75632101	75632700	5.95943	0	5` Distal	-67252	75699652	75709509	+	NM_001657	AREG	374
Stimulated	Shift	chr4	75726251	75727000	6.12638	0	3` Distal	17116	75699652	75709509	+	NM_001657	AREG	374
Unstimulated	Basal	chr4	149182501	149183400	6.25191	0	Intragenic	310048	148872902	149213377	+	NM_024605	ARHGAP10	79658
Stimulated	Basal	chr4	149183251	149183750	5.83985	0	Intragenic	310598	148872902	149213377	+	NM_024605	ARHGAP10	79658
Unstimulated	Shift	chr4	149104801	149105400	5.95943	0	Intragenic	232198	148872902	149213377	+	NM_024605	ARHGAP10	79658
Unstimulated	Shift	chr4	149128501	149129100	6.06986	0	Intragenic	255898	148872902	149213377	+	NM_024605	ARHGAP10	79658
Stimulated	Shift	chr4	149108001	149108750	6.45545	0	Intragenic	235473	148872902	149213377	+	NM_024605	ARHGAP10	79658
Unstimulated	Shift	chr2	143705401	143706000	5.94294	0	Intragenic	102332	143603368	144242391	+	NM_018460	ARHGAP15	55843
Unstimulated	Shift	chr2	144206401	144207000	6.08496	0	Intragenic	603332	143603368	144242391	+	NM_018460	ARHGAP15	55843
Stimulated	Shift	chr2	143836501	143837000	6.02356	0	Intragenic	233382	143603368	144242391	+	NM_018460	ARHGAP15	55843
Stimulated	Shift	chr2	144151001	144151500	5.92626	0	Intragenic	547882	143603368	144242391	+	NM_018460	ARHGAP15	55843
Unstimulated	Only	chr11	110115001	110115600	6.26818	0	5` Distal	-26639	110088661	109952975	-	NM_020809	ARHGAP20	57569
Stimulated	Only	chr10	25004001	25004500	6.11471	0	Intragenic	48353	25052603	24912543	-	NM_020824	ARHGAP21	57584
Stimulated	Only	chr5	142364251	142364750	5.80378	0	Intragenic	234025	142130475	142588764	+	NM_001135608	ARHGAP26	23092
Stimulated	Only	chr5	142294251	142294750	5.80378	0	Intragenic	164025	142130475	142588764	+	NM_001135608	ARHGAP26	23092
Stimulated	Only	chr1	155187251	155187750	5.80378	0	Intragenic	94286	155281786	155171255	-	NM_014784	ARHGEF11	9826
Stimulated	Only	chr3	56798501	56799000	6.03916	0	Intragenic	289626	57088376	56736485	-	NM_001128615	ARHGEF3	50650
Stimulated	Only	chr6	157102501	157103000	5.82193	0	5` Distal	-38027	157140777	157572094	+	NM_017519	ARID1B	57492
Stimulated	Only	chr6	157056751	157057250	6.26818	0	5` Distal	-83777	157140777	157572094	+	NM_017519	ARID1B	57492
Stimulated	Only	chr10	63257751	63258250	5.80378	0	5` Distal	-73448	63331448	63526709	+	NM_032199	ARID5B	84159
Stimulated	Only	chr12	100349251	100349750	5.89232	0	5` Distal	-23797	100325703	100311045	-	NM_001177	ARL1	57016
Unstimulated	Shift	chr5	53152201	53152800	5.89232	3.30542e-36	3` Distal	63870	53642160	53216370	-	NM_019087	ARL15	54622
Stimulated	Shift	chr5	53424751	53425250	5.94294	0	Intragenic	217160	53642160	53216370	-	NM_019087	ARL15	54622
Unstimulated	Only	chr10	104450701	104451300	5.90939	0	Intragenic	13180	104464180	104423477	-	NM_004311	ARL3	403
Unstimulated	Only	chr2	235083001	235083600	5.89232	0	5` Distal	-12868	235070432	235066424	-	NM_005737	ARL4C	10123
Stimulated	Only	chr4	57095001	57095500	5.83985	0	3` Distal	10435	57066131	57084815	+	NM_206919	ARL9	132946
Unstimulated	Only	chr10	23325001	23325600	5.95943	0	Intragenic	68341	23256959	23366520	+	NM_173081	ARMC3	219681
Unstimulated	Only	chr10	23200501	23201100	5.95943	0	5` Distal	-56159	23256959	23366520	+	NM_173081	ARMC3	219681
Unstimulated	Only	chr3	35737501	35738100	6.11471	0	3` Distal	35417	35697432	35702383	+	NM_198399	ARPP-21	10777
Unstimulated	Only	chr5	90779701	90780300	5.90939	0	5` Distal	-65095	90714905	90700297	-	NM_020801	ARRDC3	57561
Unstimulated	Only	chr1	44165701	44166300	5.97573	0	5` Proximal	-5578	44171578	44175498	+	NM_001136215	ARTN	9048
Stimulated	Only	chr8	131492501	131493000	5.83985	0	5` Proximal	-9351	131483399	131133534	-	NM_018482	ASAP1	50807
Stimulated	Only	chr8	131402001	131402500	5.82193	0	Intragenic	81149	131483399	131133534	-	NM_018482	ASAP1	50807
Unstimulated	Only	chr7	94935901	94936500	5.99185	0	5` Distal	-17019	94953219	95005007	+	NM_016116	ASB4	51666
Unstimulated	Only	chr6	101074201	101074800	5.99185	0	Intragenic	361445	101435945	101063328	-	NM_006828	ASCC3	10973
Unstimulated	Only	chr1	153580201	153580800	5.99185	3.49153e-31	Intragenic	218448	153798948	153571675	-	NM_018489	ASH1L	55870
Unstimulated	Shift	chr1	175300501	175301100	5.85755	1.88391e-25	Intragenic	99847	175400647	175096825	-	NM_004319	ASTN1	460
Unstimulated	Shift	chr1	175304401	175305300	6.25191	0	Intragenic	95797	175400647	175096825	-	NM_004319	ASTN1	460
Unstimulated	Shift	chr1	175234801	175235400	6.14386	0	Intragenic	165547	175400647	175096825	-	NM_004319	ASTN1	460
Stimulated	Shift	chr1	175111251	175111750	5.83985	4.64452e-05	Intragenic	289147	175400647	175096825	-	NM_004319	ASTN1	460
Unstimulated	Shift	chr9	119030101	119030700	6.17243	0	Intragenic	186738	119217138	118227327	-	NM_014010	ASTN2	23245
Unstimulated	Shift	chr9	118301701	118302300	5.99185	0	Intragenic	915138	119217138	118227327	-	NM_014010	ASTN2	23245
Unstimulated	Shift	chr9	119233501	119234100	6.05459	0	5` Distal	-16662	119217138	118227327	-	NM_014010	ASTN2	23245
Stimulated	Shift	chr9	119205001	119205500	5.87504	0	Intragenic	11888	119217138	118227327	-	NM_014010	ASTN2	23245
Stimulated	Only	chr18	29563251	29563750	5.90939	0	Intragenic	150962	29412538	29581397	+	NM_030632	ASXL3	80816
Unstimulated	Only	chr2	23809501	23810100	5.85755	6.32612e-24	3` Distal	15237	24003438	23825037	-	NM_017552	ATAD2B	54454
Unstimulated	Only	chr10	123611401	123612000	5.90939	0	Intragenic	65836	123677536	123492614	-	NM_001001976	ATE1	11101
Stimulated	Only	chr1	160122751	160123250	5.89232	1.64394e-33	Intragenic	120293	160002707	160195476	+	NM_007348	ATF6	22926
Unstimulated	Only	chr12	14449801	14450400	5.89232	1.76261e-20	Intragenic	40223	14409877	14542964	+	NM_018179	ATF7IP	55729
Unstimulated	Only	chr12	14514301	14514900	6.05459	0	Intragenic	104723	14409877	14542964	+	NM_018179	ATF7IP	55729
Unstimulated	Only	chr5	81479101	81479700	5.87504	0	Intragenic	175801	81303599	81586967	+	NM_001131028	ATG10	83734
Unstimulated	Only	chr1	62983201	62983800	5.85755	0	5` Distal	-38890	63022390	63102638	+	NM_032852	ATG4C	84938
Stimulated	Only	chr6	106869751	106870000	6.39232	0	Intragenic	10513	106880388	106739044	-	NM_004849	ATG5	9474
Stimulated	Only	chr6	106710751	106711250	6.02356	0	3` Distal	28044	106880388	106739044	-	NM_004849	ATG5	9474
Stimulated	Only	chr3	11293501	11294000	6.09991	0	Intragenic	4741	11289009	11574132	+	NM_001136031	ATG7	10533
Unstimulated	Only	chr15	23627401	23628000	5.94294	0	Intragenic	31742	23659442	23474952	-	NM_024490	ATP10A	57194
Unstimulated	Only	chr3	195662101	195662700	6.15821	0	Intragenic	7857	195670257	195604691	-	NM_024524	ATP13A3	79572
Unstimulated	Only	chr3	194535901	194536500	6.17243	0	Intragenic	43008	194579208	194475524	-	NM_198505	ATP13A5	344905
Stimulated	Only	chr1	116756501	116757000	5.92626	4.25184e-07	3` Proximal	7833	116727514	116748917	+	NM_001160234	ATP1A1	480
Stimulated	Only	chr1	167317001	167317500	5.94294	0	5` Distal	-25320	167342570	167368584	+	NM_001001787	ATP1B1	481
Stimulated	Only	chr1	167244251	167244750	5.89232	0	5` Distal	-98070	167342570	167368584	+	NM_001001787	ATP1B1	481
Stimulated	Only	chr1	167315251	167315750	5.82193	0	5` Distal	-27070	167342570	167368584	+	NM_001001787	ATP1B1	481
Unstimulated	Only	chr3	143116201	143116800	6.32018	0	Intragenic	38341	143078159	143128072	+	NM_001679	ATP1B3	483
Stimulated	Only	chr12	88530001	88530500	5.87504	0	Intragenic	43725	88573975	88505956	-	NM_001001323	ATP2B1	490
Unstimulated	Shift	chr3	10561501	10562100	6.03916	0	5` Distal	-39532	10522268	10340706	-	NM_001001331	ATP2B2	493
Unstimulated	Shift	chr3	10334401	10335000	6.03916	0	3` Proximal	6006	10522268	10340706	-	NM_001001331	ATP2B2	493
Stimulated	Shift	chr3	10473751	10474250	5.82193	6.3155e-29	Intragenic	48268	10522268	10340706	-	NM_001001331	ATP2B2	493
Stimulated	Only	chr21	26125751	26126250	5.97573	1.92184e-35	5` Distal	-96164	26029836	26018661	-	NM_001003696	ATP5J	522
Unstimulated	Only	chr5	81666601	81667200	5.85755	0	3` Distal	16997	81636921	81649903	+	NM_001017971	ATP6AP1L	92270
Unstimulated	Only	chr14	66894001	66894600	6.15821	0	Intragenic	2044	66896344	66874341	-	NM_015994	ATP6V1D	51382
Unstimulated	Shift	chr13	25241101	25241700	6.11471	3.01249e-17	Intragenic	397192	24844208	25493420	+	NM_016529	ATP8A2	51761
Unstimulated	Shift	chr13	25327801	25328400	5.94294	0	Intragenic	483892	24844208	25493420	+	NM_016529	ATP8A2	51761
Stimulated	Shift	chr13	25490501	25491000	5.85755	0	Intragenic	646542	24844208	25493420	+	NM_016529	ATP8A2	51761
Stimulated	Only	chr20	49641251	49641750	6.15821	0	3` Proximal	5220	49818315	49646720	-	NM_006045	ATP9A	10079
Stimulated	Only	chr15	33523001	33523500	5.82193	1.04532e-22	Intragenic	102446	33625696	33450461	-	NM_080650	ATPBD4	89978
Stimulated	Only	chr15	33706251	33706750	6.28136	0	5` Distal	-80804	33625696	33450461	-	NM_080650	ATPBD4	89978
Stimulated	Only	chr10	116808751	116809250	5.89232	0	5` Distal	-34113	116843113	117698486	+	NM_207303	ATRNL1	26033
Unstimulated	Shift	chr6	16527001	16527600	5.97573	0	Intragenic	342400	16869700	16407321	-	NM_000332	ATXN1	6310
Stimulated	Shift	chr6	16530001	16530500	5.94294	0	Intragenic	339450	16869700	16407321	-	NM_000332	ATXN1	6310
Stimulated	Only	chr22	44454251	44454750	5.85755	0	Intragenic	8159	44446341	44619850	+	NM_001167621	ATXN10	25814
Unstimulated	Only	chrX	13227301	13227900	6.03916	0	3` Distal	19090	13248439	13246690	-	NM_001135995	ATXN3L	92552
Unstimulated	Only	chrX	13188001	13188600	6.20044	0	3` Distal	58390	13248439	13246690	-	NM_001135995	ATXN3L	92552
Stimulated	Only	chr9	93192751	93193250	5.99185	0	5` Distal	-28973	93164027	93015917	-	NM_001698	AUH	549
Unstimulated	Only	chr7	68774101	68774700	5.85755	0	Intragenic	72559	68701841	69393543	+	NM_001127232	AUTS2	282553
Stimulated	Only	chr15	31953501	31954000	6.02356	0	Intragenic	164845	32118595	31945719	-	NM_020371	AVEN	57099
Stimulated	Only	chr12	61761501	61762000	6.24147	0	3` Distal	64732	61832857	61826482	-	NM_000706	AVPR1A	552
Stimulated	Only	chr17	60877501	60878000	5.87504	0	3` Distal	77396	60988202	60955146	-	NM_004655	AXIN2	8313
Unstimulated	Only	chr8	103984201	103984800	5.87504	9.87108e-35	5` Distal	-38927	103945573	103907711	-	NM_015878	AZIN1	51582
Unstimulated	Only	chr1	191400001	191400600	5.87504	0	3` Distal	14182	191422366	191414482	-	NM_003783	B3GALT2	8707
Unstimulated	Only	chr3	184530901	184531500	5.99185	0	3` Distal	57327	184453725	184473873	+	NM_032047	B3GNT5	84002
Unstimulated	Only	chr12	505501	506100	6.22792	0	Intragenic	65997	439803	541319	+	NM_173593	B4GALNT3	283358
Unstimulated	Only	chr3	120420601	120421200	5.85755	5.73019e-17	Intragenic	21542	120442442	120413278	-	NM_003778	B4GALT4	8702
Stimulated	Only	chr17	19192751	19193250	5.82193	0	Intragenic	13639	19206639	19187075	-	NM_015681	B9D1	27077
Stimulated	Only	chr8	104193751	104194500	6.30555	0	5` Distal	-27971	104222096	104311709	+	NM_001024372	BAALC	79870
Stimulated	Only	chr8	104291501	104292000	6.00779	0	Intragenic	69654	104222096	104311709	+	NM_001024372	BAALC	79870
Unstimulated	Shift	chr6	90964501	90965100	6.00779	0	Intragenic	98548	91063348	90692968	-	NM_001170794	BACH2	60468
Stimulated	Shift	chr6	91030001	91030500	5.92626	0	Intragenic	33033	91063283	90692968	-	NM_021813	BACH2	60468
Unstimulated	Basal	chr21	10143901	10144500	5.94294	3.3756e-05	5` Distal	-23392	10120808	10079666	-	NM_001187	BAGE	574
Stimulated	Basal	chr21	10144001	10144750	6.5113	4.05078e-08	5` Distal	-23567	10120808	10079666	-	NM_001187	BAGE	574
Unstimulated	Shift	chr21	10140001	10140600	5.92626	6.91015e-11	5` Distal	-19492	10120808	10079666	-	NM_001187	BAGE	574
Stimulated	Shift	chr21	10156751	10157250	5.83985	0.00267318	5` Distal	-36192	10120808	10079666	-	NM_001187	BAGE	574
Unstimulated	Only	chr6	69983401	69984000	6.1865	0	Intragenic	581348	69402352	70156124	+	NM_001704	BAI3	577
Stimulated	Only	chr10	29000001	29000500	5.80378	0	5` Proximal	-6179	29006429	29011874	+	NM_012342	BAMBI	25805
Stimulated	Only	chr16	86675751	86676250	5.82193	0	3` Proximal	7575	86542538	86668425	+	NM_017869	BANP	54971
Unstimulated	Only	chr1	169771501	169772100	5.99185	6.78874e-12	Intragenic	50511	169721289	169829273	+	NM_015172	BAT2L2	23215
Unstimulated	Only	chr1	169692901	169693500	6.24147	6.42048e-26	5` Distal	-28089	169721289	169829273	+	NM_015172	BAT2L2	23215
Unstimulated	Only	chr1	169691701	169692300	5.99185	0	5` Distal	-29289	169721289	169829273	+	NM_015172	BAT2L2	23215
Unstimulated	Only	chr1	210928501	210929100	6.05459	9.87108e-35	Intragenic	11150	210939950	210926381	-	NM_018664	BATF3	55509
Unstimulated	Only	chr4	123843901	123844500	5.87504	0	5` Distal	-29106	123873306	123885548	+	NM_152618	BBS12	166379
Unstimulated	Only	chr2	169997101	169997700	5.94294	0	5` Distal	-46851	170044251	170071411	+	NM_152384	BBS5	129880
Unstimulated	Shift	chr7	33708301	33708900	5.85755	0	3` Distal	96395	33135676	33612205	+	NM_001033604	BBS9	27241
Stimulated	Shift	chr7	33653251	33653750	5.80378	0	3` Distal	41295	33135676	33612205	+	NM_001033604	BBS9	27241
Stimulated	Shift	chr7	33651501	33652000	5.99185	0	3` Distal	39545	33135676	33612205	+	NM_001033604	BBS9	27241
Unstimulated	Shift	chr1	93870001	93870600	5.87504	0	Intragenic	49673	93919973	93799936	-	NM_003567	BCAR3	8412
Stimulated	Shift	chr1	93951001	93951500	5.83985	5.09348e-16	5` Distal	-31277	93919973	93799936	-	NM_003567	BCAR3	8412
Stimulated	Only	chr20	52089001	52089500	6.14386	0	Intragenic	31461	52120711	51993485	-	NM_003657	BCAS1	8537
Unstimulated	Shift	chr17	56270101	56270700	5.89232	0	Intragenic	160447	56109953	56824981	+	NM_001099432	BCAS3	54828
Stimulated	Shift	chr17	56206751	56207250	5.92626	0	Intragenic	97047	56109953	56824981	+	NM_001099432	BCAS3	54828
Unstimulated	Only	chr12	24972001	24972600	5.87504	0	Intragenic	21275	24993575	24855545	-	NM_005504	BCAT1	586
Unstimulated	Only	chr6	80841901	80842500	5.94294	0	5` Distal	-30862	80873062	81112706	+	NM_000056	BCKDHB	594
Unstimulated	Only	chr2	60703501	60704100	5.85755	1.06795e-33	5` Distal	-69663	60634137	60531805	-	NM_018014	BCL11A	53335
Unstimulated	Shift	chr1	145434001	145434600	6.00779	2.41102e-24	5` Distal	-45505	145479805	145564639	+	NM_004326	BCL9	607
Stimulated	Shift	chr1	145468751	145469250	5.83985	0	5` Distal	-10805	145479805	145564639	+	NM_004326	BCL9	607
Unstimulated	Shift	chr11	27667201	27667800	6.05459	0	Intragenic	31402	27698902	27633017	-	NM_001143805	BDNF	627
Stimulated	Shift	chr11	27772001	27772500	5.82193	0	5` Distal	-72069	27700181	27633017	-	NM_170731	BDNF	627
Stimulated	Only	chrX	18096251	18096750	6.25489	0	Intragenic	52445	18148945	18090971	-	NM_153346	BEND2	139105
Stimulated	Only	chrX	18133751	18134250	6.08496	0	Intragenic	14945	18148945	18090971	-	NM_153346	BEND2	139105
Unstimulated	Only	chr10	13558201	13558800	6.08496	0	Intragenic	26482	13584982	13520489	-	NM_152751	BEND7	222389
Unstimulated	Only	chr7	93495601	93496200	5.87504	0	5` Distal	-24274	93471626	93458935	-	NM_005868	BET1	10282
Stimulated	Only	chr8	65663501	65664000	5.92626	0	3` Proximal	5010	65655367	65658740	+	NM_152414	BHLHE22	27319
Unstimulated	Only	chr20	61155601	61156200	6.08496	2.0799e-26	5` Distal	-47068	61108832	61107775	-	NM_080606	BHLHE23	128408
Unstimulated	Only	chr3	4901401	4902000	5.92626	0	5` Distal	-94396	4996096	5001863	+	NM_003670	BHLHE40	8553
Stimulated	Only	chr5	78425251	78425750	5.99185	0	3` Proximal	4469	78401338	78421031	+	NM_017614	BHMT2	23743
Stimulated	Only	chr10	59940251	59940750	5.80378	0	5` Proximal	-2409	59942909	60258851	+	NM_001080512	BICC1	80114
Stimulated	Only	chr10	60213001	60213500	6.08496	0	Intragenic	270341	59942909	60258851	+	NM_001080512	BICC1	80114
Unstimulated	Only	chr12	49964701	49965300	6.4542	0	Intragenic	39205	50004205	49961088	-	NM_016293	BIN2	51411
Unstimulated	Only	chr8	22557901	22558500	6.11471	0	Intragenic	24406	22582606	22533891	-	NM_018688	BIN3	55909
Unstimulated	Shift	chr20	35640001	35640600	6.03916	0	5` Distal	-50553	35589747	35579233	-	NM_001167820	BLCAP	10904
Stimulated	Shift	chr20	35591001	35591500	5.90939	0	5` Proximal	-1503	35589747	35579233	-	NM_001167820	BLCAP	10904
Unstimulated	Only	chr8	11412301	11412900	5.90939	0	Intragenic	23671	11388929	11459517	+	NM_001715	BLK	640
Stimulated	Only	chr2	68959501	68960000	5.82193	0	5` Proximal	-7597	68952153	68946116	-	NM_014482	BMP10	27302
Unstimulated	Shift	chr20	6669601	6670200	5.87504	0	5` Distal	-26844	6696744	6708910	+	NM_001200	BMP2	650
Stimulated	Shift	chr20	6662751	6663250	6.09991	0	5` Distal	-33744	6696744	6708910	+	NM_001200	BMP2	650
Stimulated	Only	chr4	79961501	79962000	5.94294	0	Intragenic	45195	79916555	80019618	+	NM_017593	BMP2K	55589
Stimulated	Only	chr14	53505751	53506250	5.80378	0	5` Distal	-12696	53493304	53486204	-	NM_001202	BMP4	652
Unstimulated	Only	chr6	55908901	55909500	6.21425	0	5` Distal	-60866	55848334	55728195	-	NM_021073	BMP5	653
Stimulated	Only	chr7	33901001	33901500	5.89232	0	5` Distal	-10386	33911636	34160636	+	NM_133468	BMPER	168667
Stimulated	Only	chr7	34255251	34255750	5.89232	0	3` Distal	94864	33911636	34160636	+	NM_133468	BMPER	168667
Stimulated	Only	chr4	96283251	96283750	5.95943	1.4484e-32	Intragenic	385350	95898150	96298624	+	NM_001203	BMPR1B	658
Unstimulated	Shift	chr9	16537201	16537800	6.09991	0	Intragenic	323286	16860786	16399500	-	NM_017637	BNC2	54796
Stimulated	Shift	chr9	16511751	16512250	5.89232	0	Intragenic	348786	16860786	16399500	-	NM_017637	BNC2	54796
Unstimulated	Only	chr17	38493901	38494500	5.85755	0	Intragenic	36826	38531026	38449838	-	NM_007294	BRCA1	672
Unstimulated	Only	chr2	28241101	28241700	6.09991	0	Intragenic	274415	27966985	28415271	+	NM_199193	BRE	9577
Unstimulated	Only	chr2	27988201	27988800	5.94294	0	Intragenic	21440	27967060	28415271	+	NM_004899	BRE	9577
Stimulated	Only	chr1	166204751	166205250	5.90939	0	5` Distal	-32098	166172902	166153934	-	NM_001143674	BRP44	25874
Unstimulated	Only	chr18	33446401	33447000	6.02356	0	5` Distal	-46702	33399998	33077005	-	NM_001025087	BRUNOL4	56853
Unstimulated	Only	chr3	49562701	49563300	6.03916	0	5` Proximal	-3925	49566925	49683986	+	NM_003458	BSN	8927
Unstimulated	Shift	chr12	106483801	106484100	6.35755	0	Intragenic	247624	106236326	106577549	+	NM_001018072	BTBD11	121551
Unstimulated	Shift	chr12	106402201	106402800	6.02356	0	Intragenic	166174	106236326	106577549	+	NM_001018072	BTBD11	121551
Stimulated	Shift	chr12	106418501	106419000	5.83985	3.43493e-27	Intragenic	182424	106236326	106577549	+	NM_001018072	BTBD11	121551
Stimulated	Only	chr10	124027751	124028250	5.99185	0	Intragenic	7190	124020810	124087666	+	NM_144587	BTBD16	118663
Unstimulated	Only	chr1	45058801	45059700	6.16172	2.99455e-30	3` Proximal	6862	45046740	45052388	+	NM_001136537	BTBD19	149478
Unstimulated	Only	chr20	11893501	11894400	6.30555	0	3` Distal	38707	11846564	11855243	+	NM_014962	BTBD3	22903
Stimulated	Only	chr1	92362251	92362750	6.24147	0	Intragenic	44051	92318449	92385983	+	NM_183242	BTBD8	284697
Stimulated	Only	chr10	124909751	124910250	5.90939	0	Intragenic	6251	124903749	124914876	+	NM_001007793	BUB3	9184
Unstimulated	Only	chr2	201389701	201390000	6.47573	0	Intragenic	4959	201384891	201396805	+	NM_014670	BZW1	9689
Unstimulated	Shift	chr10	77873701	77874300	5.89232	0	Intragenic	661476	77212524	77987132	+	NM_032024	C10orf11	83938
Stimulated	Shift	chr10	77268251	77268750	6.02356	1.41175e-24	Intragenic	55976	77212524	77987132	+	NM_032024	C10orf11	83938
Stimulated	Shift	chr10	77493501	77494000	6.06986	5.60932e-27	Intragenic	281226	77212524	77987132	+	NM_032024	C10orf11	83938
Stimulated	Only	chr10	127250501	127250750	6.33985	0	3` Distal	83627	127361703	127334252	-	NM_001128202	C10orf122	387718
Stimulated	Only	chr10	120539501	120540000	6.20044	0	5` Distal	-35002	120504748	120430483	-	NM_153810	C10orf46	143384
Unstimulated	Only	chr10	99346201	99346800	6.11471	0	3` Proximal	5820	99339439	99340680	+	NM_001009997	C10orf62	414157
Stimulated	Only	chr10	103779251	103779750	5.97573	0	Intragenic	26422	103805922	103595345	-	NM_024541	C10orf76	79591
Unstimulated	Only	chr10	105882601	105883500	6.2628	0	3` Proximal	6917	105871918	105876133	+	NM_001002759	C10orf78	119392
Stimulated	Only	chr11	6191501	6192000	6.09991	0	3` Proximal	2810	6183373	6188940	+	NM_173525	C11orf42	160298
Stimulated	Only	chr11	46922501	46923000	5.82193	0	Intragenic	7924	46914826	47140374	+	NM_001003676	C11orf49	79096
Stimulated	Only	chr11	92909001	92909500	5.80378	0	Intragenic	6944	92916194	92851286	-	NM_020179	C11orf75	56935
Unstimulated	Only	chr12	32027401	32028000	6.00779	0	Intragenic	24081	32003619	32037298	+	NM_018169	C12orf35	55196
Stimulated	Only	chr12	13471751	13472250	5.82193	0	5` Distal	-51088	13420912	13415289	-	NM_182558	C12orf36	283422
Stimulated	Only	chr12	47306001	47306500	5.83985	0	3` Distal	27011	47362302	47333261	-	NM_017822	C12orf41	54934
Unstimulated	Only	chr12	102181201	102181800	5.95943	0	3` Distal	38362	102413876	102219862	-	NM_198521	C12orf42	374470
Stimulated	Only	chr12	111197251	111197750	5.90939	0	Intragenic	30921	111228421	111082493	-	NM_001109662	C12orf51	283450
Unstimulated	Shift	chr12	91584301	91584900	5.94294	1.76261e-20	5` Distal	-36370	91620970	91626196	+	NM_001037671	C12orf74	338809
Stimulated	Shift	chr12	91538501	91539000	5.87504	0	5` Distal	-82220	91620970	91626196	+	NM_001037671	C12orf74	338809
Unstimulated	Shift	chr12	104211601	104212200	5.99185	0	5` Distal	-36643	104248543	104289425	+	NM_001145199	C12orf75	387882
Stimulated	Shift	chr12	104214751	104215250	5.80378	0	5` Distal	-33543	104248543	104289425	+	NM_001145199	C12orf75	387882
Stimulated	Only	chr13	43457751	43458250	5.87504	1.01238e-09	3` Distal	91932	43351968	43366068	+	NM_153218	C13orf31	144811
Stimulated	Only	chr13	36046751	36047250	5.85755	0	5` Distal	-99048	36146048	36169975	+	NM_203451	C13orf36	400120
Unstimulated	Only	chr14	56021401	56022000	5.92626	0	5` Distal	-94563	56116263	56185985	+	NM_017799	C14orf101	54916
Unstimulated	Only	chr14	73910401	73910700	6.40939	0	3` Distal	14086	73884918	73896464	+	NM_018228	C14orf115	55237
Unstimulated	Only	chr14	31044601	31045200	6.22792	0	5` Distal	-48469	30996431	30984993	-	NM_080664	C14orf126	112487
Unstimulated	Only	chr14	90738301	90738900	5.94294	0	Intragenic	88491	90650109	90761456	+	NM_001102366	C14orf159	80017
Unstimulated	Only	chr14	49487701	49488300	5.85755	0	3` Distal	30179	49543988	49518179	-	NM_001012706	C14orf182	283551
Stimulated	Only	chr14	57511501	57512000	5.89232	0	3` Distal	28810	57688600	57540560	-	NM_001001872	C14orf37	145407
Stimulated	Only	chr14	94946001	94946500	6.02356	0	3` Proximal	7333	95011926	94953583	-	NM_152592	C14orf49	161176
Unstimulated	Only	chr15	22401301	22401900	6.11471	0	5` Distal	-70033	22471633	22479686	+	NM_018958	C15orf2	23742
Stimulated	Only	chr15	74146001	74146500	5.94294	3.09698e-21	Intragenic	6897	74139353	74284359	+	NM_152335	C15orf27	123591
Unstimulated	Only	chr15	36769501	36770100	6.06986	0	5` Proximal	-6290	36776090	36779531	+	NM_207444	C15orf53	400359
Unstimulated	Only	chr15	38628601	38629200	5.87504	0	3` Proximal	3689	38644544	38632589	-	NM_001080791	C15orf57	90416
Stimulated	Only	chr15	71504001	71504500	5.94294	0	5` Distal	-18301	71522551	71639406	+	NM_001042367	C15orf60	283677
Unstimulated	Only	chr16	15876001	15876600	6.03916	0	Intragenic	13648	15889948	15867077	-	NM_144600	C16orf63	123811
Stimulated	Only	chr16	8645251	8645750	5.80378	0	Intragenic	22473	8623027	8647580	+	NM_024109	C16orf68	79091
Unstimulated	Only	chr16	27017701	27018300	5.87504	0	3` Distal	30013	26985719	26987987	+	NM_001145545	C16orf82	162083
Stimulated	Only	chr17	23261251	23261750	5.80378	0	5` Distal	-16964	23244536	23229466	-	NM_001076680	C17orf108	201229
Unstimulated	Only	chr17	17898301	17898900	5.99185	0	Intragenic	15265	17883335	17912443	+	NM_024052	C17orf39	79018
Unstimulated	Only	chr19	35064901	35065500	6.05459	0	5` Distal	-60064	35125264	35198453	+	NM_003796	C19orf2	8725
Stimulated	Only	chr19	48931751	48932250	5.94294	0	Intragenic	18982	48950982	48927140	-	NM_019108	C19orf61	56006
Stimulated	Only	chr1	199170501	199171000	5.92626	1.17135e-06	3` Distal	19264	199130621	199151486	+	NM_001142569	C1orf106	55765
Unstimulated	Only	chr1	161125201	161125800	5.87504	0	5` Distal	-20271	161105229	161090710	-	NM_178550	C1orf110	339512
Unstimulated	Only	chr1	161157601	161158200	6.12936	0	5` Distal	-52671	161105229	161090710	-	NM_178550	C1orf110	339512
Unstimulated	Basal	chr1	169226401	169227000	6.00779	0	Intragenic	55441	169171259	169234570	+	NM_025063	C1orf129	80133
Stimulated	Basal	chr1	169225501	169226000	5.80378	0	Intragenic	54491	169171259	169234570	+	NM_025063	C1orf129	80133
Unstimulated	Only	chr1	168008401	168009000	5.92626	0	3` Distal	19595	168030655	168028295	-	NM_033418	C1orf156	92342
Unstimulated	Only	chr1	12738301	12738900	6.00779	0	Intragenic	9851	12728749	12743688	+	NM_152290	C1orf158	93190
Stimulated	Only	chr1	3825001	3825500	6.03916	0	5` Distal	-18533	3806717	3795562	-	NM_207356	C1orf174	339448
Stimulated	Only	chr1	159623501	159624250	6.11441	5.54457e-15	5` Distal	-19587	159604288	159601144	-	NM_001013625	C1orf192	257177
Unstimulated	Shift	chr1	182882101	182882700	5.94294	0	3` Distal	17622	182622772	182864778	+	NM_030806	C1orf21	81563
Stimulated	Shift	chr1	182688501	182689000	5.87504	0	Intragenic	65978	182622772	182864778	+	NM_030806	C1orf21	81563
Stimulated	Shift	chr1	182564501	182565000	6.02356	1.59259e-10	5` Distal	-58022	182622772	182864778	+	NM_030806	C1orf21	81563
Stimulated	Shift	chr1	182532001	182532500	6.15821	7.80407e-33	5` Distal	-90522	182622772	182864778	+	NM_030806	C1orf21	81563
Unstimulated	Shift	chr1	176852701	176853300	6.11471	0	3` Distal	68353	176778553	176784647	+	NM_207467	C1orf220	400798
Stimulated	Shift	chr1	176813501	176814000	5.83985	6.97084e-22	3` Distal	29103	176778553	176784647	+	NM_207467	C1orf220	400798
Stimulated	Only	chr1	149965501	149966000	5.90939	0	Intragenic	5114	149960636	149968706	+	NM_001144956	C1orf230	284485
Stimulated	Only	chr1	149285251	149286000	6.21875	7.43606e-25	5` Proximal	-1257	149286882	149290495	+	NM_017860	C1orf56	54964
Stimulated	Only	chr1	149291751	149292250	5.82193	0	3` Core	1505	149286882	149290495	+	NM_017860	C1orf56	54964
Unstimulated	Only	chr1	221696701	221697300	6.15821	0	3` Distal	61565	221633337	221635435	+	NM_152610	C1orf65	164127
Unstimulated	Only	chr1	60293401	60294000	6.30735	0	Intragenic	18314	60312014	60228653	-	NM_152377	C1orf87	127795
Stimulated	Only	chr1	111708251	111708750	5.85755	1.24629e-12	3` Distal	11338	111690717	111697162	+	NM_181643	C1orf88	128344
Stimulated	Only	chr1	170849001	170849500	5.85755	0	3` Core	1654	170768882	170847596	+	NM_014283	C1orf9	51430
Stimulated	Only	chr1	227552001	227552500	5.87504	1.69509e-13	5` Proximal	-6939	227545311	227523374	-	NM_145257	C1orf96	126731
Stimulated	Only	chr1	227533251	227533750	5.97573	0	Intragenic	11811	227545311	227523374	-	NM_145257	C1orf96	126731
Stimulated	Only	chr2	119618501	119618750	6.30378	0	3` Distal	11663	119632941	119630288	-	NM_182528	C1QL2	165257
Unstimulated	Only	chr5	34054801	34055400	6.03916	0	Intragenic	23974	34079074	34053719	-	NM_030945	C1QTNF3	114899
Stimulated	Only	chr20	3232251	3232750	6.21425	0	Intragenic	103755	3336255	3177947	-	NM_001009984	C20orf194	25943
Unstimulated	Only	chr20	1141801	1142400	6.1865	0	3` Proximal	5182	1132097	1136918	+	NM_001009612	C20orf202	400831
Stimulated	Only	chr20	56154751	56155250	5.90939	0	5` Proximal	-4388	56159388	56169589	+	NM_178456	C20orf85	128602
Stimulated	Only	chr20	56233251	56233750	6.05459	0	3` Distal	63911	56159388	56169589	+	NM_178456	C20orf85	128602
Stimulated	Only	chr20	36698001	36698500	6.12936	0	Intragenic	34260	36663990	36712709	+	NM_001164431	C20orf95	343578
Unstimulated	Only	chr21	18032701	18033300	5.94294	4.72596e-32	3` Distal	50154	18113574	18083154	-	NM_001100420	C21orf91	54149
Stimulated	Only	chr22	44825001	44825500	6.09991	0	Intragenic	3438	44828688	44825002	-	NM_018280	C22orf26	55267
Stimulated	Only	chr22	27791501	27792000	5.95943	0	5` Proximal	-3843	27787907	27784659	-	NM_015370	C22orf31	25770
Unstimulated	Only	chr15	60212101	60212700	6.02356	0	3` Distal	30628	60244774	60243028	-	NM_001007595	C2CD4B	388125
Stimulated	Only	chr2	75812001	75812500	6.24147	3.80214e-36	5` Distal	-20631	75791619	75743341	-	NM_003203	C2orf3	6936
Unstimulated	Only	chr2	20768101	20768700	5.89232	0	Intragenic	117908	20886308	20748298	-	NM_021925	C2orf43	60526
Unstimulated	Only	chr2	200583901	200584500	6.00779	0	5` Distal	-55496	200528704	200501878	-	NM_001039693	C2orf60	129450
Stimulated	Only	chr2	119808501	119809000	6.03916	0	Intragenic	31978	119840728	119776489	-	NM_001017927	C2orf76	130355
Unstimulated	Only	chr2	63606001	63606600	6.15821	0	Intragenic	63055	63669355	63202038	-	NM_015910	C2orf86	51057
Stimulated	Only	chr3	114261501	114262000	5.80378	0	5` Distal	-40505	114221245	114203981	-	NM_015412	C3orf17	25871
Unstimulated	Only	chr3	196259101	196260000	6.16172	0	3` Distal	10751	196473184	196270301	-	NM_152531	C3orf21	152002
Unstimulated	Only	chr3	113286301	113286900	6.03916	0	5` Proximal	-1271	113287871	113319763	+	NM_001171747	C3orf52	79669
Unstimulated	Only	chr3	145145101	145145700	5.85755	0	5` Distal	-27929	145173329	145193899	+	NM_173552	C3orf58	205428
Unstimulated	Only	chr3	44173801	44174400	5.89232	1.11201e-18	5` Distal	-84281	44258381	44348593	+	NM_001145030	C3orf77	375337
Stimulated	Only	chr1	205352751	205353250	6.08496	0	Intragenic	8771	205344229	205384940	+	NM_000715	C4BPA	722
Stimulated	Only	chr4	76686251	76686750	5.89232	0	5` Distal	-13781	76700281	76708951	+	NM_178497	C4orf26	152816
Stimulated	Only	chr4	122205501	122206000	6.06986	0	Intragenic	7373	122213123	122176231	-	NM_024574	C4orf31	79625
Stimulated	Only	chr4	113284751	113285250	5.87504	0	5` Proximal	-1001	113286001	113329686	+	NM_152400	C4orf32	132720
Unstimulated	Only	chr4	98661301	98661900	5.90939	0	3` Distal	37449	99283414	98699049	-	NM_174952	C4orf37	285555
Unstimulated	Only	chr4	6033301	6033900	6.02356	0	Intragenic	7467	6041067	6009745	-	NM_207405	C4orf50	389197
Unstimulated	Only	chr4	6007201	6007800	5.95943	0	3` Proximal	2245	6041067	6009745	-	NM_207405	C4orf50	389197
Unstimulated	Only	chr5	139562101	139562700	6.21425	0	Intragenic	27564	139534836	139603558	+	NM_032412	C5orf32	84418
Unstimulated	Only	chr5	93832501	93833400	6.61691	0	Intragenic	147115	93980065	93512312	-	NM_001145678	C5orf36	285600
Stimulated	Only	chr5	2895251	2895750	5.80378	0	3` Distal	86989	2805261	2808511	+	NM_178569	C5orf38	153571
Unstimulated	Only	chr6	11917801	11918400	5.90939	0	5` Distal	-30834	11887266	11821875	-	NM_001143948	C6orf105	84830
Unstimulated	Only	chr6	34730401	34731000	5.90939	0	Intragenic	41903	34772603	34663047	-	NM_022758	C6orf106	64771
Unstimulated	Only	chr6	99837901	99838500	5.99185	0	Intragenic	66052	99904252	99827513	-	NM_032511	C6orf168	84553
Unstimulated	Only	chr6	127880401	127881000	5.97573	1.18598e-28	Intragenic	1493	127882193	127801244	-	NM_001012279	C6orf174	387104
Unstimulated	Only	chr5	40990801	40991400	6.06986	0	Intragenic	45745	40945355	41018798	+	NM_000587	C7	28834
Unstimulated	Shift	chr7	40775401	40776000	6.1865	0	Intragenic	634601	40141099	40866882	+	NM_024728	C7orf10	79783
Stimulated	Shift	chr7	40418001	40418500	5.89232	0	Intragenic	277151	40141099	40866882	+	NM_024728	C7orf10	79783
Stimulated	Shift	chr7	40710501	40711000	5.87504	8.00713e-19	Intragenic	569651	40141099	40866882	+	NM_024728	C7orf10	79783
Stimulated	Only	chr7	31686251	31686750	5.80378	0	5` Proximal	-6823	31693323	31714593	+	NM_001145123	C7orf16	10842
Unstimulated	Only	chr7	147833701	147834300	5.87504	0	5` Distal	-84589	147918589	147943885	+	NM_145304	C7orf33	202865
Unstimulated	Shift	chr7	30129601	30130200	5.89232	0	5` Distal	-11176	30141076	30168906	+	NM_152793	C7orf41	222166
Stimulated	Shift	chr7	30115001	30115500	5.80378	0	5` Distal	-25826	30141076	30168906	+	NM_152793	C7orf41	222166
Stimulated	Only	chr7	43724501	43725000	6.05459	0	Intragenic	10858	43735608	43645383	-	NM_018224	C7orf44	55744
Unstimulated	Only	chr7	112382401	112383000	6.05459	0	5` Distal	-15532	112367168	112246437	-	NM_152556	C7orf60	154743
Unstimulated	Shift	chr7	108286201	108286800	5.90939	1.88391e-25	3` Distal	24773	108311873	108311273	-	NM_001024607	C7orf66	154907
Stimulated	Shift	chr7	108231751	108232250	5.82193	0	3` Distal	79273	108311873	108311273	-	NM_001024607	C7orf66	154907
Unstimulated	Only	chr7	26597101	26597700	6.11471	0	5` Distal	-46614	26644014	26653448	+	NM_001145531	C7orf71	285941
Unstimulated	Only	chr8	69477601	69478200	6.35798	0	5` Distal	-34801	69512701	69893811	+	NM_052958	C8orf34	116328
Stimulated	Only	chr8	96132751	96133250	5.97573	0	Intragenic	26604	96106396	96140114	+	NM_152416	C8orf38	137682
Unstimulated	Shift	chr8	94074901	94075500	6.11471	0	5` Distal	-27652	94047548	93964935	-	NM_001171795	C8orf83	286144
Stimulated	Shift	chr8	93894001	93894500	5.89232	0	3` Distal	70685	94047548	93964935	-	NM_001171795	C8orf83	286144
Stimulated	Only	chr8	74214251	74214750	5.92626	0	5` Distal	-46439	74168061	74139333	-	NM_153225	C8orf84	157869
Unstimulated	Only	chr5	39360301	39360900	5.89232	9.87108e-35	Intragenic	39812	39400412	39320134	-	NM_001737	C9	1645
Stimulated	Only	chr9	97687501	97688000	5.99185	0	Intragenic	10030	97677720	97770943	+	NM_001010895	C9orf102	375748
Unstimulated	Only	chr9	71670901	71671500	5.92626	7.81511e-28	Intragenic	45650	71625550	71710968	+	NM_001010940	C9orf135	138255
Stimulated	Only	chr9	129965001	129965500	5.89232	1.02033e-30	Intragenic	2891	129962359	129966028	+	NM_024112	C9orf16	79095
Unstimulated	Only	chr9	138495901	138496500	5.90939	0	5` Proximal	-1567	138497767	138500340	+	NM_152571	C9orf163	158055
Unstimulated	Only	chr9	134325001	134325600	5.85755	0	Intragenic	49869	134275431	134438496	+	NM_207417	C9orf171	389799
Unstimulated	Only	chr9	98451901	98452500	6.03916	0	Intragenic	5220	98457420	98443353	-	NM_153698	C9orf21	195827
Stimulated	Only	chr9	34426751	34427250	6.22792	5.83082e-07	Intragenic	21568	34448568	34388181	-	NM_147202	C9orf25	203259
Stimulated	Only	chr9	96789001	96789500	5.83985	3.09698e-21	Intragenic	260436	96528814	96889262	+	NM_032823	C9orf3	84909
Stimulated	Only	chr9	96758751	96759250	5.82193	0	Intragenic	230186	96528814	96889262	+	NM_032823	C9orf3	84909
Unstimulated	Only	chr9	76800001	76800600	5.87504	0	Intragenic	32830	76833130	76787692	-	NM_152420	C9orf41	138199
Unstimulated	Only	chr9	115231201	115231800	6.02356	1.12373e-23	Intragenic	18658	115212842	115231700	+	NM_152786	C9orf43	257169
Stimulated	Only	chr9	241251	241750	6.11471	1.93215e-20	5` Distal	-35607	205893	203107	-	NM_152569	C9orf66	157983
Unstimulated	Only	chr9	15545101	15545400	6.61471	0	Intragenic	2154	15543096	15961897	+	NM_173550	C9orf93	203238
Unstimulated	Shift	chr17	47094901	47095500	6.22792	0	Intragenic	496960	47592160	47062672	-	NM_001082533	CA10	56934
Stimulated	Shift	chr17	47172751	47173250	5.94294	0	Intragenic	419160	47592160	47062672	-	NM_001082533	CA10	56934
Stimulated	Shift	chr17	47660751	47661250	6.24147	0	5` Distal	-68624	47592376	47062672	-	NM_001082534	CA10	56934
Stimulated	Only	chr2	231369751	231370250	5.82193	0	Intragenic	84200	231285800	231394033	+	NM_016289	CAB39	51719
Unstimulated	Only	chr22	22754701	22755300	5.94294	0	Intragenic	17236	22737764	22904596	+	NM_012295	CABIN1	23523
Stimulated	Only	chr19	53248001	53248500	6.00779	0	5` Proximal	-9134	53239116	53225021	-	NM_019855	CABP5	56344
Unstimulated	Shift	chr12	2431801	2432400	5.99185	0	Intragenic	399424	2032676	2677376	+	NM_000719	CACNA1C	775
Stimulated	Shift	chr12	2169001	2169500	6.03916	0	Intragenic	136574	2032676	2677376	+	NM_000719	CACNA1C	775
Unstimulated	Shift	chr3	53654701	53655000	6.53916	0	Intragenic	150780	53504070	53821532	+	NM_000720	CACNA1D	776
Unstimulated	Shift	chr3	53535001	53535600	6.08496	0	Intragenic	31230	53504070	53821532	+	NM_000720	CACNA1D	776
Stimulated	Shift	chr3	53484001	53484750	6.29498	0	5` Distal	-19695	53504070	53821532	+	NM_000720	CACNA1D	776
Unstimulated	Shift	chr1	179847901	179848500	6.08496	1.32749e-20	Intragenic	128862	179719338	180037338	+	NM_000721	CACNA1E	777
Unstimulated	Shift	chr1	179709301	179709900	6.02356	0	5` Proximal	-9738	179719338	180037338	+	NM_000721	CACNA1E	777
Stimulated	Shift	chr1	179623501	179624000	5.82193	9.52207e-19	5` Distal	-95588	179719338	180037338	+	NM_000721	CACNA1E	777
Stimulated	Shift	chr1	179685001	179685500	5.83985	0	5` Distal	-34088	179719338	180037338	+	NM_000721	CACNA1E	777
Stimulated	Shift	chr1	180038001	180038500	5.89232	0	3` Core	912	179719338	180037338	+	NM_000721	CACNA1E	777
Stimulated	Only	chr3	54366751	54367250	6.03916	0	Intragenic	235268	54131732	55083624	+	NM_018398	CACNA2D3	55799
Unstimulated	Shift	chr10	18780301	18780900	5.97573	0	Intragenic	310989	18469611	18870694	+	NM_201593	CACNB2	783
Stimulated	Shift	chr10	18411251	18411750	6.00779	0	5` Distal	-58111	18469611	18870694	+	NM_201593	CACNB2	783
Stimulated	Only	chr12	47511501	47512000	5.90939	2.14518e-14	3` Proximal	2759	47498778	47508991	+	NM_000725	CACNB3	784
Unstimulated	Only	chr2	152418301	152418900	5.92626	7.53842e-37	Intragenic	245239	152663839	152397533	-	NM_000726	CACNB4	785
Unstimulated	Only	chr19	59097601	59098500	6.21875	0	5` Proximal	-9832	59107882	59138080	+	NM_031896	CACNG7	59284
Unstimulated	Only	chr2	27294301	27294900	5.87504	0	5` TSS	839	27293761	27320158	+	NM_004341	CAD	1677
Stimulated	Only	chr3	85069251	85069750	6.17243	0	5` Distal	-21322	85090822	86206267	+	NM_001167674	CADM2	253559
Stimulated	Only	chr3	85402251	85402750	5.82193	0	Intragenic	311678	85090822	86206267	+	NM_001167674	CADM2	253559
Stimulated	Only	chr3	85705751	85706250	5.94294	1.97944e-36	Intragenic	615178	85090822	86206267	+	NM_001167674	CADM2	253559
Unstimulated	Only	chr1	157364401	157365000	5.89232	0	5` Distal	-43300	157408000	157439556	+	NM_021189	CADM3	57863
Stimulated	Only	chr3	62597501	62598000	5.92626	2.59639e-14	Intragenic	238354	62836104	62359061	-	NM_003716	CADPS	8618
Stimulated	Only	chr3	62493751	62494250	5.92626	0	Intragenic	342104	62836104	62359061	-	NM_003716	CADPS	8618
Stimulated	Only	chr8	91212251	91212500	6.53916	0	5` Distal	-48092	91164283	91140013	-	NM_004929	CALB1	793
Stimulated	Only	chr16	70001751	70002250	5.97573	1.95855e-11	3` Distal	20157	69950126	69981843	+	NM_001740	CALB2	794
Unstimulated	Only	chr7	93032401	93033000	6.08496	0	5` Proximal	-5642	93027058	92891734	-	NM_001164738	CALCR	799
Unstimulated	Only	chr2	187966501	187967400	6.1733	0	Intragenic	54316	188021266	187916093	-	NM_005795	CALCRL	10203
Unstimulated	Only	chr14	89995801	89996400	6.03916	2.90181e-14	3` Distal	51730	89934358	89944370	+	NM_001166106	CALM1	801
Unstimulated	Only	chr2	47305801	47306400	6.12936	0	5` Distal	-48856	47257244	47240725	-	NM_001743	CALM2	805
Unstimulated	Only	chr7	71346301	71346900	5.85755	0	Intragenic	93544	71440144	70882411	-	NM_001017440	CALN1	83698
Stimulated	Only	chr10	12611251	12611750	5.80378	0	Intragenic	179912	12431588	12908143	+	NM_020397	CAMK1D	57118
Unstimulated	Only	chr1	199011901	199012500	5.95943	2.03827e-08	Intragenic	36892	198975308	199096454	+	NM_203459	CAMSAP1L1	23271
Stimulated	Only	chr1	7315251	7315750	5.82193	0	Intragenic	547530	6767970	7752351	+	NM_015215	CAMTA1	23261
Unstimulated	Only	chr2	30772801	30773400	6.17243	0	3` Distal	26041	30883815	30799141	-	NM_144575	CAPN13	92291
Unstimulated	Only	chr1	221754301	221754900	6.03916	0	3` Distal	26994	221920059	221781594	-	NM_001143962	CAPN8	388743
Stimulated	Only	chr12	18845501	18846000	5.87504	0	3` Distal	62361	18782311	18783389	+	NM_033328	CAPZA3	93661
Unstimulated	Only	chrX	41705101	41705700	5.85755	0	5` Distal	-38169	41667231	41259132	-	NM_001126054	CASK	8573
Stimulated	Only	chr1	10620251	10620750	5.83985	0	Intragenic	158794	10779294	10619252	-	NM_001079843	CASZ1	54897
Unstimulated	Only	chr20	53956501	53957100	5.92626	0	3` Distal	49102	54013419	54005902	-	NM_080617	CBLN4	140689
Stimulated	Only	chr17	75417751	75418250	5.89232	0	3` Proximal	3549	75427808	75421549	-	NM_003655	CBX4	8535
Stimulated	Only	chr16	56121751	56122250	6.06986	0	Intragenic	5978	56127978	56103592	-	NM_033212	CCDC102A	92922
Stimulated	Only	chr2	55571501	55572000	5.82193	0	5` Distal	-28493	55600243	55625720	+	NM_080667	CCDC104	112942
Stimulated	Only	chr5	114741751	114742250	5.80378	0	5` Distal	-81643	114660357	114630783	-	NM_001040440	CCDC112	153733
Unstimulated	Only	chr3	42770701	42771300	5.95943	6.28326e-10	Intragenic	18749	42789749	42724877	-	NM_144719	CCDC13	152206
Unstimulated	Only	chr2	108854701	108855300	6.11471	0	Intragenic	85350	108769650	108859279	+	NM_144978	CCDC138	165055
Stimulated	Only	chr2	222838751	222839250	6.03916	1.05067e-26	5` Distal	-32109	222871109	222878180	+	NM_153038	CCDC140	151278
Unstimulated	Shift	chr10	106227301	106227900	6.32018	0	3` Distal	22762	106103511	106204838	+	NM_001008723	CCDC147	159686
Unstimulated	Shift	chr10	106183801	106184400	5.85755	4.66703e-14	Intragenic	80589	106103511	106204838	+	NM_001008723	CCDC147	159686
Stimulated	Shift	chr10	106193001	106193500	5.80378	0	Intragenic	89739	106103511	106204838	+	NM_001008723	CCDC147	159686
Stimulated	Only	chr2	158784251	158784750	5.94294	0	Intragenic	237011	159021511	158736114	-	NM_138803	CCDC148	130940
Stimulated	Only	chr4	24467001	24467500	5.87504	1.80342e-11	Intragenic	123618	24590868	24437678	-	NM_173463	CCDC149	91050
Stimulated	Only	chr2	197294751	197295250	5.95943	0	Intragenic	82400	197212600	197305775	+	NM_001080539	CCDC150	284992
Stimulated	Only	chr6	139085501	139086000	6.12936	1.85409e-30	5` Distal	-50599	139136349	139156149	+	NM_015439	CCDC28A	25901
Unstimulated	Shift	chr12	118959001	118959600	6.09991	0	Intragenic	47270	118912030	119016682	+	NM_207311	CCDC64	92558
Stimulated	Shift	chr12	118942001	118942500	6.15821	0	Intragenic	30220	118912030	119016682	+	NM_207311	CCDC64	92558
Unstimulated	Only	chr3	48461401	48462000	6.12936	0	3` Core	1159	48456689	48460541	+	NM_015933	CCDC72	51372
Unstimulated	Only	chr2	37160401	37161000	5.97573	0	5` Proximal	-4397	37165097	37177242	+	NM_174931	CCDC75	253635
Unstimulated	Shift	chr3	113831101	113831700	6.22792	0	Intragenic	11267	113842667	113806098	-	NM_199511	CCDC80	151887
Stimulated	Shift	chr3	113823001	113823500	5.85755	3.43493e-27	Intragenic	19417	113842667	113806098	-	NM_199511	CCDC80	151887
Unstimulated	Only	chr2	55387501	55388100	5.89232	0	Intragenic	112761	55500561	55368483	-	NM_001135597	CCDC88A	55704
Unstimulated	Only	chr12	28615501	28616100	6.02356	2.90181e-14	3` Distal	21434	28301399	28594366	+	NM_018318	CCDC91	55297
Unstimulated	Only	chr2	118438201	118438800	5.87504	0	Intragenic	49667	118488167	118389616	-	NM_019044	CCDC93	54520
Unstimulated	Only	chr17	29617501	29618100	5.89232	0	5` Proximal	-3552	29621352	29623369	+	NM_006273	CCL7	6354
Stimulated	Only	chr13	35917251	35917750	5.80378	4.30712e-14	3` Proximal	2481	35904408	35915019	+	NM_001111045	CCNA1	8900
Unstimulated	Only	chr6	42123301	42123900	5.99185	0	5` TSS	988	42124588	42010649	-	NM_001136017	CCND3	896
Unstimulated	Only	chr10	35887801	35888400	5.85755	0	Intragenic	312142	35575958	35900853	+	NM_181698	CCNY	219771
Unstimulated	Only	chr6	74452201	74452800	5.85755	0	5` Proximal	-9728	74462228	74594760	+	NM_001159587	CD109	135228
Stimulated	Only	chr1	144429501	144430000	5.82193	9.11278e-09	5` Proximal	-2828	144426922	144407154	-	NM_007053	CD160	11126
Stimulated	Only	chr1	156565251	156565750	6.24147	1.36494e-29	Intragenic	2445	156567945	156564363	-	NM_001764	CD1B	910
Unstimulated	Only	chr1	117150001	117150600	6.40689	0	3` Distal	36926	117098608	117113374	+	NM_001767	CD2	914
Stimulated	Only	chr1	165746751	165747250	6.28136	0	Intragenic	7471	165754471	165666500	-	NM_000734	CD247	919
Unstimulated	Shift	chr15	71774401	71775000	6.08496	0	Intragenic	11026	71763674	71793912	+	NM_001024736	CD276	80381
Stimulated	Shift	chr15	71771251	71771750	5.94294	0	Intragenic	7826	71763674	71793912	+	NM_001024736	CD276	80381
Stimulated	Only	chr2	160350251	160350750	5.99185	8.52663e-12	Intragenic	12512	160363012	160333386	-	NM_014880	CD302	9936
Stimulated	Only	chr1	206246251	206246750	6.30735	0	5` Distal	-95194	206151306	206126505	-	NM_001025109	CD34	947
Unstimulated	Only	chr11	117689701	117690300	5.89232	0	Intragenic	9496	117680504	117692100	+	NM_000733	CD3E	916
Stimulated	Only	chrX	135530001	135530500	5.83985	0	5` Distal	-27751	135558001	135570215	+	NM_000074	CD40LG	959
Stimulated	Only	chr1	206068251	206068750	5.80378	5.23279e-06	3` Distal	33019	205992024	206035481	+	NM_002389	CD46	4179
Stimulated	Only	chr1	158909001	158909500	5.87504	0	3` Proximal	5909	158948209	158915159	-	NM_001778	CD48	962
Stimulated	Only	chr1	205510251	205510750	5.85755	0	5` Distal	-50939	205561439	205600934	+	NM_000574	CD55	1604
Unstimulated	Only	chr1	116919301	116919900	6.08496	6.78874e-12	5` Proximal	-4362	116915238	116858679	-	NM_001779	CD58	965
Unstimulated	Only	chr11	33698701	33699300	6.40689	0	Intragenic	15601	33714601	33681131	-	NM_000611	CD59	966
Stimulated	Only	chr11	44457751	44458250	5.82193	0	5` Distal	-85716	44543716	44597891	+	NM_001024844	CD82	3732
Stimulated	Only	chr3	112690501	112690750	6.37504	0	5` Distal	-52990	112743615	112853896	+	NM_005816	CD96	10225
Stimulated	Only	chr1	100596251	100596750	5.87504	0	Intragenic	5890	100590610	100758421	+	NM_003672	CDC14A	8556
Unstimulated	Shift	chr1	91734001	91734600	5.94294	0	5` Proximal	-4691	91738991	91763908	+	NM_001134419	CDC7	8317
Stimulated	Shift	chr1	91721251	91721750	6.02356	0	5` Distal	-17491	91738991	91763908	+	NM_001134419	CDC7	8317
Unstimulated	Shift	chr1	191584801	191585400	6.15821	8.41473e-31	3` Distal	94537	191357710	191490563	+	NM_024529	CDC73	79577
Stimulated	Shift	chr1	191532501	191533000	5.80378	0	3` Distal	42187	191357710	191490563	+	NM_024529	CDC73	79577
Stimulated	Shift	chr1	191484251	191484750	5.85755	8.15821e-30	Intragenic	126790	191357710	191490563	+	NM_024529	CDC73	79577
Unstimulated	Only	chr7	21920101	21920700	5.94294	0	Intragenic	31667	21952067	21907042	-	NM_001127370	CDCA7L	55536
Unstimulated	Only	chr7	22027801	22028400	6.08496	0	5` Distal	-76033	21952067	21907042	-	NM_001127370	CDCA7L	55536
Unstimulated	Shift	chr3	120609901	120610500	5.92626	0	Intragenic	114291	120495909	120621013	+	NM_020754	CDGAP	57514
Stimulated	Shift	chr3	120521501	120522000	5.80378	0	Intragenic	25841	120495909	120621013	+	NM_020754	CDGAP	57514
Stimulated	Only	chr5	21748001	21748500	5.95943	0	3` Distal	38480	22889488	21786730	-	NM_004061	CDH12	1010
Unstimulated	Shift	chr16	81166501	81167100	6.15821	0	5` Distal	-51278	81218078	82387700	+	NM_001257	CDH13	1012
Unstimulated	Shift	chr16	81386101	81386700	6.06986	0	Intragenic	168322	81218078	82387700	+	NM_001257	CDH13	1012
Unstimulated	Shift	chr16	81765301	81765900	5.85755	0	Intragenic	547522	81218078	82387700	+	NM_001257	CDH13	1012
Stimulated	Shift	chr16	81313251	81313750	5.85755	0	Intragenic	95422	81218078	82387700	+	NM_001257	CDH13	1012
Stimulated	Shift	chr16	81974501	81974750	6.30378	0	Intragenic	756547	81218078	82387700	+	NM_001257	CDH13	1012
Stimulated	Shift	chr16	81734751	81735250	5.87504	0	Intragenic	516922	81218078	82387700	+	NM_001257	CDH13	1012
Stimulated	Only	chr10	72812251	72812750	5.87504	1.02033e-30	5` Distal	-14196	72826696	73162487	+	NM_001171930	CDH23	64072
Stimulated	Only	chr10	73089251	73089750	5.85755	0	3` Distal	12275	72826696	73077225	+	NM_052836	CDH23	64072
Unstimulated	Only	chr20	59316001	59316600	5.94294	1.59919e-11	Intragenic	55347	59260953	59945694	+	NM_001794	CDH4	1002
Stimulated	Only	chr16	60617751	60618250	5.94294	0	Intragenic	9537	60627537	60244735	-	NM_001796	CDH8	1006
Unstimulated	Only	chr7	39923401	39924300	6.1733	0	5` Distal	-32633	39956483	40103256	+	NM_003718	CDK13	8621
Stimulated	Only	chr9	122288501	122289000	5.92626	1.80647e-34	Intragenic	93508	122382258	122190967	-	NM_001011649	CDK5RAP2	55755
Unstimulated	Shift	chr7	92173801	92174400	5.95943	0	Intragenic	129777	92303877	92072172	-	NM_001145306	CDK6	1021
Stimulated	Shift	chr7	92085001	92085500	5.82193	0	Intragenic	218627	92303877	92072172	-	NM_001145306	CDK6	1021
Stimulated	Only	chr13	25765001	25765500	5.89232	0	Intragenic	38495	25726755	25876569	+	NM_001260	CDK8	1024
Unstimulated	Only	chr6	4882801	4883400	5.89232	0	Intragenic	161422	4721678	4900776	+	NM_004824	CDYL	9425
Stimulated	Only	chr16	79346501	79347000	6.34549	0	Intragenic	48926	79395676	79195176	-	NM_152342	CDYL2	124359
Unstimulated	Shift	chr1	212985901	212986500	5.99185	0	3` Distal	81663	212843154	212904537	+	NM_016343	CENPF	1063
Stimulated	Shift	chr1	212901001	212901500	6.08496	6.59458e-15	Intragenic	58096	212843154	212904537	+	NM_016343	CENPF	1063
Stimulated	Shift	chr1	212931001	212931500	6.11471	0	3` Distal	26713	212843154	212904537	+	NM_016343	CENPF	1063
Unstimulated	Only	chr5	122814301	122814900	5.90939	0	5` Distal	-27415	122787185	122708478	-	NM_001166226	CEP120	153241
Stimulated	Only	chr10	95240251	95240750	6.00779	0	5` Proximal	-5858	95246358	95278839	+	NM_001127182	CEP55	55165
Unstimulated	Shift	chr16	54525001	54525600	6.08496	0	5` Distal	-58517	54466783	54437566	-	NM_001143685	CES7	221223
Stimulated	Shift	chr16	54521751	54522250	5.89232	0	5` Distal	-55217	54466783	54437566	-	NM_001143685	CES7	221223
Unstimulated	Only	chr3	88175101	88175700	5.94294	0	3` Proximal	8389	88190836	88183789	-	NM_001008390	CGGBP1	8545
Stimulated	Only	chr3	127931751	127932250	5.80378	1.5323e-22	Intragenic	26193	127905807	128161934	+	NM_032343	CHCHD6	84303
Stimulated	Only	chr1	145190501	145191000	5.90939	3.20453e-08	Intragenic	9836	145180914	145234067	+	NM_004284	CHD1L	9557
Stimulated	Only	chr1	145280501	145281000	5.82193	0	3` Distal	46683	145180914	145234067	+	NM_004284	CHD1L	9557
Unstimulated	Shift	chr20	39583501	39584100	5.90939	0	Intragenic	96747	39680547	39464583	-	NM_032221	CHD6	84181
Stimulated	Shift	chr20	39532251	39532750	5.97573	1.5323e-22	Intragenic	148047	39680547	39464583	-	NM_032221	CHD6	84181
Stimulated	Only	chr8	61803001	61803500	5.97573	0	Intragenic	49358	61753892	61942021	+	NM_017780	CHD7	55636
Unstimulated	Only	chr16	51638401	51639000	6.12936	0	5` Proximal	-7745	51646445	51918915	+	NM_025134	CHD9	80205
Stimulated	Only	chr20	5824251	5824500	6.37504	0	5` Distal	-15598	5839973	5854003	+	NM_001819	CHGB	1114
Unstimulated	Only	chr1	201423301	201423900	6.11471	0	5` Proximal	-1055	201422545	201414681	-	NM_001276	CHI3L1	1116
Stimulated	Only	chr1	111558501	111559000	5.95943	0	5` Distal	-13053	111571803	111587585	+	NM_001025197	CHI3L2	1117
Unstimulated	Only	chr2	175536301	175536900	5.85755	0	Intragenic	41816	175578416	175372287	-	NM_001025201	CHN1	1123
Unstimulated	Only	chr7	29357701	29358300	6.24147	1.50417e-26	Intragenic	157355	29200645	29520469	+	NM_004067	CHN2	1124
Stimulated	Only	chr16	23684501	23685000	5.89232	8.15821e-30	3` Proximal	6993	23673448	23677757	+	NM_022097	CHP2	63928
Unstimulated	Only	chr7	136404901	136405500	5.90939	0	3` Distal	52889	136204532	136352311	+	NM_001006628	CHRM2	1129
Unstimulated	Only	chr7	136371901	136372500	6.14386	0	3` Distal	19889	136204532	136352311	+	NM_001006628	CHRM2	1129
Unstimulated	Only	chr10	73367401	73368000	5.85755	0	5` Distal	-26425	73394125	73443327	+	NM_004273	CHST3	9469
Stimulated	Only	chr19	38851001	38851500	5.94294	0	Intragenic	46550	38804700	38956254	+	NM_001127895	CHST8	64377
Unstimulated	Only	chr5	129176701	129177300	5.94294	0	5` Distal	-91421	129268421	129550226	+	NM_175856	CHSY3	337876
Stimulated	Only	chr2	113209501	113210000	6.00779	0	3` Proximal	2164	113238725	113211914	-	NM_152515	CKAP2L	150468
Unstimulated	Only	chr11	46720801	46721400	5.90939	0	3` Core	559	46824419	46721659	-	NM_001008938	CKAP5	9793
Stimulated	Only	chr2	122042501	122043000	5.80378	0	Intragenic	80772	122123522	121811823	-	NM_001142273	CLASP1	23332
Stimulated	Only	chr1	86847001	86847500	5.90939	0	3` Distal	28230	86785346	86819020	+	NM_012128	CLCA4	22802
Stimulated	Only	chr3	191546501	191547000	6.15821	0	5` Distal	-23841	191522909	191506186	-	NM_021101	CLDN1	9076
Stimulated	Only	chr4	184523251	184523750	5.89232	0	5` Distal	-44579	184478921	184476213	-	NM_001111319	CLDN22	53842
Unstimulated	Only	chr14	37809601	37810200	6.15821	0	5` Distal	-14575	37795325	37793069	-	NM_175060	CLEC14A	161198
Stimulated	Only	chr16	10994001	10994500	5.82193	0	Intragenic	48405	10945845	11183545	+	NM_015226	CLEC16A	23274
Stimulated	Only	chr16	10988501	10989000	6.20044	0	Intragenic	42905	10945845	11183545	+	NM_015226	CLEC16A	23274
Unstimulated	Only	chr12	8167801	8168400	5.90939	0	5` TSS	606	8167494	8182470	+	NM_016184	CLEC4A	50856
Unstimulated	Only	chr6	45878701	45879300	6.02356	0	3` Distal	95165	46091556	45974165	-	NM_016929	CLIC5	53405
Unstimulated	Only	chr5	157164601	157164900	6.49185	0	Intragenic	53996	157218746	157145874	-	NM_014666	CLINT1	9685
Unstimulated	Only	chr11	71800801	71801400	5.95943	0	Intragenic	22116	71823216	71681117	-	NM_030813	CLPB	81570
Unstimulated	Only	chr3	152218501	152219100	5.99185	0	5` Distal	-45324	152173476	152127043	-	NM_174878	CLRN1	7401
Stimulated	Only	chr3	141420001	141420500	5.95943	0	Intragenic	283534	141136716	141769607	+	NM_022131	CLSTN2	64084
Stimulated	Only	chr3	141226001	141226500	5.95943	0	Intragenic	89534	141136716	141769607	+	NM_022131	CLSTN2	64084
Stimulated	Only	chr3	141468501	141469000	5.80378	0	Intragenic	332034	141136716	141769607	+	NM_022131	CLSTN2	64084
Unstimulated	Only	chr9	36198301	36198900	6.11471	0	Intragenic	17709	36180891	36202056	+	NM_001076677	CLTA	1211
Unstimulated	Shift	chr3	28159801	28160400	5.85755	0	5` Distal	-98027	28258127	28336267	+	NM_182523	CMC1	152100
Stimulated	Shift	chr3	28266501	28267000	5.82193	0	Intragenic	8623	28258127	28336267	+	NM_182523	CMC1	152100
Unstimulated	Only	chr16	80029201	80029800	5.89232	0	5` Proximal	-6775	80036275	80302868	+	NM_198390	CMIP	80790
Stimulated	Only	chr1	47586501	47587000	5.85755	0	Intragenic	14695	47572055	47617097	+	NM_001136140	CMPK1	51727
Stimulated	Only	chr3	32238751	32239250	5.82193	0	5` Distal	-16174	32255174	32386817	+	NM_178868	CMTM8	152189
Unstimulated	Shift	chr5	79087201	79087800	5.87504	0	Intragenic	66086	79021414	79131805	+	NM_153610	CMYA5	202333
Stimulated	Shift	chr5	79063501	79064000	5.83985	1.44874e-17	Intragenic	42336	79021414	79131805	+	NM_153610	CMYA5	202333
Stimulated	Shift	chr5	79169251	79169750	5.80378	0	3` Distal	37695	79021414	79131805	+	NM_153610	CMYA5	202333
Unstimulated	Only	chr8	88223401	88224000	5.85755	0	Intragenic	275909	87947791	88464071	+	NM_173538	CNBD1	168975
Unstimulated	Only	chr8	88330501	88331100	6.05459	0	Intragenic	383009	87947791	88464071	+	NM_173538	CNBD1	168975
Unstimulated	Only	chrX	150666901	150667500	5.94294	5.00476e-27	3` Proximal	2508	150653873	150664692	+	NM_005140	CNGA2	1260
Unstimulated	Only	chr12	39531001	39531600	5.94294	0	Intragenic	158676	39372624	39750361	+	NM_001843	CNTN1	1272
Unstimulated	Shift	chr3	2275801	2276400	5.99185	0	Intragenic	158854	2117246	3074645	+	NM_175607	CNTN4	152330
Unstimulated	Shift	chr3	2372101	2372700	6.32018	0	Intragenic	255154	2117246	3074645	+	NM_175607	CNTN4	152330
Stimulated	Shift	chr3	2214001	2214500	5.85755	0	Intragenic	97004	2117246	3074645	+	NM_175607	CNTN4	152330
Stimulated	Only	chr11	99716001	99716750	6.1733	0	Intragenic	1319295	98397080	99732683	+	NM_014361	CNTN5	53942
Stimulated	Only	chr3	1189251	1189750	6.03916	0	Intragenic	79872	1109628	1420278	+	NM_014461	CNTN6	27255
Unstimulated	Shift	chr7	146632501	146633100	6.06986	0	Intragenic	1188415	145444385	147749019	+	NM_014141	CNTNAP2	26047
Stimulated	Shift	chr7	147228751	147229250	5.80378	0	Intragenic	1784615	145444385	147749019	+	NM_014141	CNTNAP2	26047
Unstimulated	Shift	chr2	124863601	124864200	6.06986	0	Intragenic	364567	124499333	125389333	+	NM_130773	CNTNAP5	129684
Unstimulated	Shift	chr2	125231401	125232000	5.92626	0	Intragenic	732367	124499333	125389333	+	NM_130773	CNTNAP5	129684
Stimulated	Shift	chr2	124879501	124880000	5.83985	0	Intragenic	380417	124499333	125389333	+	NM_130773	CNTNAP5	129684
Stimulated	Shift	chr2	124780001	124780500	5.83985	0	Intragenic	280917	124499333	125389333	+	NM_130773	CNTNAP5	129684
Stimulated	Shift	chr2	124639251	124639750	6.05459	5.51064e-26	Intragenic	140167	124499333	125389333	+	NM_130773	CNTNAP5	129684
Stimulated	Only	chr7	51008001	51008500	5.95943	0	3` Distal	43152	51352009	51051402	-	NM_015198	COBL	23242
Stimulated	Only	chr7	51250001	51250500	5.89232	0	Intragenic	101759	51352009	51051402	-	NM_015198	COBL	23242
Unstimulated	Shift	chr1	228873901	228874500	6.02356	0	Intragenic	29376	228844824	228896353	+	NM_001145036	COG2	22796
Stimulated	Shift	chr1	228822501	228823000	5.80378	0	5` Distal	-22074	228844824	228896353	+	NM_001145036	COG2	22796
Stimulated	Only	chr6	75893501	75894000	5.94294	0	Intragenic	78593	75972343	75850761	-	NM_004370	COL12A1	1303
Stimulated	Only	chr6	70793501	70794000	5.89232	0	Intragenic	160582	70633168	70978878	+	NM_001858	COL19A1	1310
Stimulated	Only	chr5	177856751	177857250	6.05459	0	Intragenic	93162	177950162	177597222	-	NM_173465	COL23A1	91522
Stimulated	Only	chr1	86189251	86189750	5.80378	5.4541e-17	Intragenic	205209	86394709	85967503	-	NM_152890	COL24A1	255631
Stimulated	Only	chr4	110392251	110392750	5.80378	1.64172e-25	Intragenic	50748	110443248	109954420	-	NM_198721	COL25A1	84570
Unstimulated	Shift	chr7	7380601	7381200	6.03916	0	Intragenic	161085	7541985	7364768	-	NM_001037763	COL28A1	340267
Stimulated	Shift	chr7	7511251	7511750	5.87504	0	Intragenic	30485	7541985	7364768	-	NM_001037763	COL28A1	340267
Unstimulated	Only	chr3	131631001	131631600	6.28136	0	Intragenic	84252	131547048	131686378	+	NM_153264	COL29A1	256076
Stimulated	Only	chr2	189503001	189503250	6.52356	0	5` Distal	-44218	189547343	189585717	+	NM_000090	COL3A1	1281
Unstimulated	Only	chrX	107348701	107349300	5.87504	0	Intragenic	220360	107569360	107285492	-	NM_001847	COL4A6	1288
Stimulated	Only	chr2	189700751	189701250	5.95943	0	Intragenic	51850	189752850	189604885	-	NM_000393	COL5A2	1290
Unstimulated	Only	chr2	238013401	238014000	6.06986	0	5` Distal	-26111	237987589	237897393	-	NM_004369	COL6A3	1293
Stimulated	Only	chr5	115665751	115666250	5.83985	0	3` Proximal	9123	115448625	115656877	+	NM_016144	COMMD10	51397
Unstimulated	Only	chr17	17127001	17127600	6.1865	2.94593e-18	5` Proximal	-1984	17125316	17090863	-	NM_003653	COPS3	8533
Unstimulated	Only	chr17	43448401	43449000	6.09991	0	3` Proximal	9831	43470151	43458531	-	NM_016429	COPZ2	51226
Stimulated	Only	chr2	198037251	198037500	6.35755	0	Intragenic	10900	198026475	198048096	+	NM_025147	COQ10B	80219
Unstimulated	Only	chr14	73503301	73503900	5.87504	1.57486e-17	3` Proximal	4034	73486708	73499566	+	NM_182476	COQ6	51004
Stimulated	Only	chr4	47435001	47435500	5.82193	0	Intragenic	99566	47534816	47290774	-	NM_006587	CORIN	10699
Unstimulated	Only	chr17	24979201	24979800	6.26818	1.50929e-35	5` Proximal	-6933	24972567	24965899	-	NM_032854	CORO6	84940
Stimulated	Only	chr17	13997501	13998000	5.82193	0	Intragenic	84307	13913443	14052721	+	NM_001303	COX10	1352
Stimulated	Only	chr17	13921251	13921750	5.80378	0	Intragenic	8057	13913443	14052721	+	NM_001303	COX10	1352
Stimulated	Only	chr4	74125751	74126250	5.90939	0	3` Distal	13279	74154336	74139279	-	NM_173827	COX18	285521
Stimulated	Only	chr7	129753001	129753250	6.30378	0	3` Core	1870	129720209	129751255	+	NM_001163446	CPA4	51200
Unstimulated	Shift	chr8	68652001	68652600	6.05459	0	Intragenic	168874	68821174	68496958	-	NM_001127445	CPA6	57094
Unstimulated	Shift	chr8	68763301	68763900	5.92626	0	Intragenic	57574	68821174	68496958	-	NM_001127445	CPA6	57094
Stimulated	Shift	chr8	68659251	68659750	5.89232	0	Intragenic	161674	68821174	68496958	-	NM_001127445	CPA6	57094
Stimulated	Only	chr4	14605751	14606250	5.94294	0	5` Proximal	-8619	14614619	14680872	+	NM_182485	CPEB2	132864
Stimulated	Only	chr5	173166751	173167250	5.89232	0	5` Distal	-80936	173247936	173319919	+	NM_030627	CPEB4	80315
Stimulated	Only	chr16	55739501	55740000	5.94294	0	3` Core	373	55684010	55739377	+	NM_152727	CPNE2	221184
Stimulated	Only	chr3	132980001	132980500	6.05459	0	Intragenic	256284	133236534	132736266	-	NM_130808	CPNE4	131034
Unstimulated	Only	chr12	37524901	37525500	6.03916	0	Intragenic	60487	37585687	37332268	-	NM_153634	CPNE8	144402
Stimulated	Only	chr2	211244001	211244500	5.85755	0	Intragenic	193597	211050653	211252076	+	NM_001122633	CPS1	1589
Unstimulated	Only	chr14	91670701	91671300	5.90939	0	Intragenic	12919	91658081	91700296	+	NM_017437	CPSF2	53981
Unstimulated	Shift	chr1	195587101	195587700	5.92626	0	Intragenic	83370	195504030	195714208	+	NM_201253	CRB1	23418
Unstimulated	Shift	chr1	195606601	195607200	6.11471	7.81511e-28	Intragenic	102870	195504030	195714208	+	NM_201253	CRB1	23418
Unstimulated	Shift	chr1	195540301	195540900	6.26818	0	Intragenic	36570	195504030	195714208	+	NM_201253	CRB1	23418
Stimulated	Shift	chr1	195698751	195699250	5.85755	9.52207e-19	Intragenic	194970	195504030	195714208	+	NM_201253	CRB1	23418
Stimulated	Shift	chr1	195673751	195674250	5.82193	9.52207e-19	Intragenic	169970	195504030	195714208	+	NM_201253	CRB1	23418
Unstimulated	Only	chr1	150755401	150756000	6.39482	0	3` Core	596	150753601	150755104	+	NM_019060	CRCT1	54544
Unstimulated	Only	chr2	208153501	208154100	5.89232	1.31018e-13	Intragenic	50940	208102860	208178527	+	NM_004379	CREB1	1385
Unstimulated	Shift	chr7	28575601	28576200	5.87504	0	Intragenic	270436	28305464	28832036	+	NM_182899	CREB5	9586
Stimulated	Shift	chr7	28533251	28533750	5.94294	0	Intragenic	91742	28441758	28832036	+	NM_004904	CREB5	9586
Stimulated	Only	chr8	67266501	67267000	5.95943	0	5` Distal	-13498	67253252	67251172	-	NM_000756	CRH	1392
Stimulated	Only	chr8	67282751	67283250	5.92626	0	5` Distal	-29748	67253252	67251172	-	NM_000756	CRH	1392
Stimulated	Only	chr7	30686001	30686500	6.03916	0	Intragenic	2415	30688665	30659387	-	NM_001883	CRHR2	1395
Stimulated	Only	chr2	46726501	46727000	5.82193	1.82569e-06	3` Distal	20366	46697828	46706384	+	NM_014171	CRIPT	9419
Stimulated	Only	chr6	49814751	49815250	5.87504	0	5` Proximal	-1930	49813070	49803053	-	NM_006061	CRISP3	10321
Unstimulated	Only	chr8	76056601	76057200	5.92626	0	5` Proximal	-2497	76059397	76109346	+	NM_031461	CRISPLD1	83690
Stimulated	Only	chr10	99727501	99728000	6.22792	1.16153e-20	Intragenic	52825	99780575	99614747	-	NM_018058	CRTAC1	55118
Stimulated	Only	chr12	106021751	106022250	5.94294	0	5` Distal	-10272	106011728	105909271	-	NM_004075	CRY1	1407
Unstimulated	Only	chr3	99097801	99098400	5.92626	0	Intragenic	19592	99078508	99146500	+	NM_153605	CRYBG3	131544
Stimulated	Only	chr1	115103001	115103500	5.97573	0	5` Proximal	-1056	115102194	115061060	-	NM_001130523	CSDE1	7812
Stimulated	Only	chr8	19610251	19610750	5.82193	0	5` Distal	-26126	19584374	19305951	-	NM_018371	CSGALNACT1	55790
Unstimulated	Shift	chr8	3855001	3855300	6.44294	0	Intragenic	984586	4839736	2780282	-	NM_033225	CSMD1	64478
Unstimulated	Shift	chr8	4434601	4435200	6.05459	0	Intragenic	404836	4839736	2780282	-	NM_033225	CSMD1	64478
Stimulated	Shift	chr8	4848501	4849000	5.94294	0	5` Proximal	-9014	4839736	2780282	-	NM_033225	CSMD1	64478
Stimulated	Shift	chr8	3429001	3429500	5.82193	0	Intragenic	1410486	4839736	2780282	-	NM_033225	CSMD1	64478
Stimulated	Shift	chr8	4502251	4502750	5.80378	0	Intragenic	337236	4839736	2780282	-	NM_033225	CSMD1	64478
Stimulated	Shift	chr8	4186751	4187250	6.1865	0	Intragenic	652736	4839736	2780282	-	NM_033225	CSMD1	64478
Stimulated	Shift	chr8	4313751	4314250	6.26818	0	Intragenic	525736	4839736	2780282	-	NM_033225	CSMD1	64478
Stimulated	Shift	chr8	4155501	4156000	5.95943	2.5258e-15	Intragenic	683986	4839736	2780282	-	NM_033225	CSMD1	64478
Unstimulated	Only	chr5	122924701	122925300	6.02356	0	Intragenic	49309	122875691	122980363	+	NM_001031812	CSNK1G3	1456
Stimulated	Only	chrX	99959751	99960250	5.95943	0	5` Proximal	-2003	99962003	99982579	+	NM_001325	CSTF2	1478
Unstimulated	Only	chr6	132404401	132405000	6.09991	0	5` Distal	-90489	132314211	132311009	-	NM_001901	CTGF	1490
Unstimulated	Only	chr1	70720201	70720800	6.02356	0	3` Distal	42659	70649542	70677841	+	NM_001902	CTH	23584
Unstimulated	Only	chr1	70696801	70697400	5.85755	2.25609e-36	3` Distal	19259	70649542	70677841	+	NM_001902	CTH	23584
Stimulated	Only	chr2	204464251	204464750	5.80378	0	3` Distal	17572	204440753	204446928	+	NM_001037631	CTLA4	1493
Unstimulated	Only	chr2	80647201	80647800	6.37036	0	Intragenic	1053933	79593567	80729497	+	NM_001164883	CTNNA2	1496
Unstimulated	Only	chr2	79846201	79846500	6.56986	0	Intragenic	252783	79593567	80729497	+	NM_001164883	CTNNA2	1496
Stimulated	Only	chr10	68798501	68799000	5.82193	0	Intragenic	296672	69095422	67349730	-	NM_001127384	CTNNA3	29119
Unstimulated	Only	chr20	35686501	35687100	5.87504	0	5` Distal	-69047	35755847	35933934	+	NM_030877	CTNNBL1	56259
Unstimulated	Shift	chr5	11564101	11564700	5.95943	0	Intragenic	392710	11957110	11024951	-	NM_001332	CTNND2	1501
Stimulated	Shift	chr5	11447251	11447750	5.82193	0.00128367	Intragenic	509610	11957110	11024951	-	NM_001332	CTNND2	1501
Stimulated	Shift	chr5	11784001	11784500	5.97573	0	Intragenic	172860	11957110	11024951	-	NM_001332	CTNND2	1501
Stimulated	Only	chrX	16528751	16529250	5.92626	3.09698e-21	Intragenic	111261	16640261	16516044	-	NM_001144002	CTPS2	56474
Unstimulated	Only	chr11	87793501	87794100	5.95943	0	5` Distal	-83211	87710589	87666407	-	NM_001814	CTSC	1075
Stimulated	Only	chr10	16973751	16974250	5.82193	0	Intragenic	237822	17211822	16905970	-	NM_001081	CUBN	8029
Unstimulated	Only	chr11	47479201	47479800	5.85755	0	5` Proximal	-6851	47472649	47446520	-	NM_198700	CUGBP1	10658
Unstimulated	Shift	chr10	11172901	11173500	5.85755	0	Intragenic	85936	11087264	11418678	+	NM_001025077	CUGBP2	10659
Stimulated	Shift	chr10	11402251	11402750	6.33289	0	Intragenic	315236	11087264	11418678	+	NM_001025077	CUGBP2	10659
Stimulated	Shift	chr10	11386501	11387000	6.02356	0	Intragenic	299486	11087264	11418678	+	NM_001025077	CUGBP2	10659
Stimulated	Only	chr10	124555751	124556250	5.87504	0	3` Distal	25663	124595681	124581663	-	NM_022034	CUZD1	50624
Unstimulated	Only	chr11	94343701	94344300	5.97573	0	Intragenic	2424	94346424	94335434	-	NM_016403	CWC15	51503
Unstimulated	Only	chr2	180514501	180515100	5.89232	0	3` Proximal	3048	180580025	180517848	-	NM_020943	CWC22	57703
Unstimulated	Only	chr5	64379701	64380300	5.90939	0	3` Distal	29654	64100510	64350346	+	NM_005869	CWC27	10283
Unstimulated	Shift	chr4	48810901	48812400	6.71555	0.00212889	3` Distal	52798	48683021	48758852	+	NM_025087	CWH43	80157
Unstimulated	Shift	chr4	48849301	48852600	9.14373	0.0345939	3` Distal	92098	48683021	48758852	+	NM_025087	CWH43	80157
Unstimulated	Shift	chr4	48852601	48853500	6.21875	1.72824e-05	3` Distal	94198	48683021	48758852	+	NM_025087	CWH43	80157
Stimulated	Shift	chr4	48844001	48845500	7.6962	0.0492073	3` Distal	85898	48683021	48758852	+	NM_025087	CWH43	80157
Stimulated	Only	chr4	75196751	75197250	6.00779	0	5` Distal	-13139	75183861	75181617	-	NM_002089	CXCL2	2920
Unstimulated	Only	chrX	37736101	37736700	6.06986	0	3` Core	886	37735013	37735514	+	NM_012274	CXorf27	25763
Stimulated	Only	chrX	44985251	44985750	5.90939	0	5` Distal	-40410	44945090	44892561	-	NM_176819	CXorf36	79742
Unstimulated	Only	chrX	134142601	134143200	5.87504	0	5` Proximal	-9483	134133417	134118126	-	NM_017863	CXorf48	54967
Unstimulated	Only	chrX	138880201	138880800	6.03916	0	5` Proximal	-5157	138875343	138865550	-	NM_001013403	CXorf66	347487
Unstimulated	Only	chr5	156629401	156630000	5.90939	0	5` TSS	761	156628939	156755184	+	NM_014376	CYFIP2	26999
Stimulated	Only	chr16	49484751	49485250	5.85755	0	3` Distal	91653	49333529	49393347	+	NM_001042412	CYLD	1540
Unstimulated	Only	chr20	52179901	52180500	6.00779	1.10928e-14	3` Distal	23194	52223923	52203394	-	NM_000782	CYP24A1	1591
Unstimulated	Only	chr10	94807801	94808400	6.30735	0	5` Proximal	-2910	94811010	94818444	+	NM_183374	CYP26C1	340665
Unstimulated	Only	chr6	46553101	46553700	6.11471	0	3` Distal	72003	46728482	46625403	-	NM_016593	CYP39A1	51302
Unstimulated	Only	chr1	47192401	47193000	5.99185	0	5` Distal	-12957	47179743	47167432	-	NM_000778	CYP4A11	1579
Stimulated	Only	chr8	65916751	65917250	6.12936	0	5` Distal	-43098	65873902	65671082	-	NM_004820	CYP7B1	9420
Stimulated	Only	chr8	65826751	65827250	5.83985	0	Intragenic	46902	65873902	65671082	-	NM_004820	CYP7B1	9420
Unstimulated	Only	chr1	85836001	85836600	5.89232	0	3` Distal	14066	85819031	85822234	+	NM_001554	CYR61	3491
Stimulated	Only	chrX	77520751	77521250	5.90939	0	5` Distal	-51257	77469743	77414785	-	NM_006639	CYSLTR1	10800
Stimulated	Only	chr17	74265001	74265500	5.80378	0	Intragenic	24721	74289971	74181724	-	NM_004762	CYTH1	9267
Unstimulated	Only	chr21	26794501	26795100	5.90939	1.11201e-18	Intragenic	72652	26867452	26760398	-	NM_052954	CYYR1	116159
Unstimulated	Only	chr14	58826701	58827300	6.08496	0	Intragenic	101849	58725151	58906224	+	NM_014992	DAAM1	23002
Stimulated	Only	chr1	57332501	57332750	6.37504	0	Intragenic	1156174	58488799	57236166	-	NM_021080	DAB1	115209
Stimulated	Only	chr1	57368001	57368500	5.85755	0	Intragenic	1120549	58488799	57236166	-	NM_021080	DAB1	115209
Stimulated	Only	chr1	57378251	57378750	5.97573	0	Intragenic	1110299	58488799	57236166	-	NM_021080	DAB1	115209
Unstimulated	Shift	chr9	123540601	123541200	5.95943	0	5` Proximal	-3984	123544884	123584753	+	NM_138709	DAB2IP	153090
Stimulated	Shift	chr9	123477751	123478250	5.94294	1.5323e-22	5` Distal	-66884	123544884	123584753	+	NM_138709	DAB2IP	153090
Unstimulated	Shift	chr5	10806601	10807200	6.05459	4.17731e-15	Intragenic	7487	10814387	10732341	-	NM_004394	DAP	23549
Unstimulated	Shift	chr5	10762201	10762800	5.94294	0	Intragenic	51887	10814387	10732341	-	NM_004394	DAP	23549
Stimulated	Shift	chr5	10760001	10760500	6.03916	0	Intragenic	54137	10814387	10732341	-	NM_004394	DAP	23549
Unstimulated	Only	chr9	89402701	89403300	6.24147	0	Intragenic	100425	89302575	89513369	+	NM_004938	DAPK1	1612
Stimulated	Only	chr1	172092501	172093000	5.87504	0	Intragenic	32331	172060419	172094305	+	NM_018122	DARS2	55157
Unstimulated	Shift	chr9	120916501	120917100	6.15821	0	3` Distal	51928	121171560	120968728	-	NM_014618	DBC1	57805
Stimulated	Shift	chr9	121103251	121103750	6.03916	0	Intragenic	68060	121171560	120968728	-	NM_014618	DBC1	57805
Stimulated	Shift	chr9	121166751	121167250	5.89232	0	Intragenic	4560	121171560	120968728	-	NM_014618	DBC1	57805
Unstimulated	Only	chr20	43463701	43464300	5.94294	0	5` Proximal	-4084	43468084	43472661	+	NM_001048221	DBNDD2	55861
Stimulated	Only	chr3	139363501	139364000	5.97573	0	Intragenic	12713	139376463	139362541	-	NM_016216	DBR1	51163
Unstimulated	Only	chr1	100435201	100435800	5.94294	2.5068e-30	Intragenic	52497	100487997	100425065	-	NM_001918	DBT	1629
Stimulated	Only	chr8	89020501	89020750	6.35755	0	5` Distal	-65213	88955412	88952088	-	NM_152418	DCAF4L2	138009
Stimulated	Only	chr1	166258501	166259000	5.99185	1.17135e-06	Intragenic	86219	166172531	166311705	+	NM_001017977	DCAF6	55827
Stimulated	Only	chrX	28003501	28004000	5.82193	0	5` Distal	-94263	27909487	27906030	-	NM_001017930	DCAF8L1	139425
Unstimulated	Only	chr18	48360301	48360900	5.95943	0	Intragenic	240061	48120539	49316271	+	NM_005215	DCC	1630
Unstimulated	Only	chr6	24288901	24289800	6.15003	0	Intragenic	176909	24466259	24279961	-	NM_016356	DCDC2	51473
Unstimulated	Only	chr11	6626701	6627300	5.90939	0	Intragenic	6650	6633650	6599133	-	NM_003737	DCHS1	8642
Stimulated	Only	chr13	35293001	35293500	6.14386	2.65212e-35	Intragenic	310214	35603464	35241122	-	NM_004734	DCLK1	9201
Stimulated	Only	chr13	35576251	35576750	5.80378	0	Intragenic	26964	35603464	35241122	-	NM_004734	DCLK1	9201
Unstimulated	Shift	chr12	1944901	1945500	5.85755	0	Intragenic	38738	1983938	1925474	-	NM_152640	DCP1B	196513
Stimulated	Shift	chr12	1975001	1975500	5.83985	4.63784e-13	Intragenic	8688	1983938	1925474	-	NM_152640	DCP1B	196513
Stimulated	Shift	chr12	1978251	1978750	5.95943	0	Intragenic	5438	1983938	1925474	-	NM_152640	DCP1B	196513
Unstimulated	Only	chr9	34602901	34603500	5.87504	1.31018e-13	3` Core	347	34610496	34603547	-	NM_007234	DCTN3	11258
Unstimulated	Only	chr9	34610701	34611300	5.87504	0	5` TSS	-504	34610496	34603547	-	NM_007234	DCTN3	11258
Stimulated	Only	chr3	184168251	184168750	5.80378	1.08131e-24	Intragenic	12520	184181020	184143252	-	NM_020640	DCUN1D1	54165
Stimulated	Only	chr1	85768501	85769000	6.02356	4.49575e-05	Intragenic	47884	85816634	85556756	-	NM_001134445	DDAH1	23576
Unstimulated	Only	chr1	160946401	160947000	5.97573	6.67018e-08	Intragenic	77849	160868851	161016871	+	NM_001014796	DDR2	4921
Unstimulated	Only	chr11	108177001	108177600	5.94294	0	Intragenic	136275	108041025	108316858	+	NM_004398	DDX10	1662
Unstimulated	Only	chr11	108061801	108062400	5.90939	0	Intragenic	21075	108041025	108316858	+	NM_004398	DDX10	1662
Unstimulated	Only	chr1	112091701	112092300	6.22792	3.12266e-14	5` Proximal	-7712	112099712	112111721	+	NM_007204	DDX20	11218
Stimulated	Only	chrX	134569001	134569750	6.10234	0	3` Distal	25249	134482220	134544126	+	NM_182540	DDX26B	203522
Unstimulated	Only	chrX	40993501	40994100	5.94294	0	5` Distal	-83794	41077594	41094468	+	NM_001356	DDX3X	1654
Stimulated	Only	chr12	131172251	131172750	6.00779	0	3` Distal	14592	131194833	131187092	-	NM_175066	DDX51	317781
Unstimulated	Only	chr7	44570401	44571000	5.94294	0	3` Core	1227	44580662	44571927	-	NM_019082	DDX56	54606
Stimulated	Only	chr1	198889001	198889500	6.12936	2.12793e-06	Intragenic	16499	198905749	198879787	-	NM_001031725	DDX59	83479
Unstimulated	Only	chr6	35369701	35370300	5.92626	1.76261e-20	5` Proximal	-3572	35373572	35397526	+	NM_022047	DEF6	50619
Unstimulated	Only	chr6	50013001	50013600	5.97573	0	3` Proximal	8472	50025116	50021772	-	NM_001166478	DEFB133	403339
Stimulated	Only	chr9	125401751	125402250	5.89232	0	Intragenic	330238	125732238	125203690	-	NM_024820	DENND1A	57706
Stimulated	Only	chr1	195940001	195940750	6.27361	0	Intragenic	70871	196011246	195746131	-	NM_001142795	DENND1B	163486
Stimulated	Only	chr1	195731501	195732000	5.85755	6.3155e-29	3` Distal	14381	196011246	195746131	-	NM_001142795	DENND1B	163486
Unstimulated	Only	chr1	115001401	115002000	6.06986	0	Intragenic	12555	115014255	114928718	-	NM_198459	DENND2C	163259
Unstimulated	Only	chr1	115019701	115020300	5.99185	0	5` Proximal	-5745	115014255	114928718	-	NM_198459	DENND2C	163259
Unstimulated	Only	chr12	16141501	16142100	5.95943	0	3` Distal	60218	15955452	16081582	+	NM_015954	DERA	51071
Unstimulated	Only	chr7	24708001	24708600	5.89232	1.9031e-18	Intragenic	55308	24763608	24704498	-	NM_001127453	DFNA5	1687
Unstimulated	Only	chr7	14534101	14534700	5.92626	0	Intragenic	313200	14847600	14151198	-	NM_004080	DGKB	1607
Unstimulated	Shift	chr3	187503601	187504200	5.90939	0	Intragenic	58817	187562717	187347683	-	NM_001080744	DGKG	1608
Stimulated	Shift	chr3	187573001	187573500	5.85755	0	5` Distal	-10533	187562717	187347683	-	NM_001080744	DGKG	1608
Unstimulated	Only	chr7	136834501	136835100	5.92626	0	Intragenic	347349	137182149	136724924	-	NM_004717	DGKI	9162
Unstimulated	Only	chr14	23179801	23180400	5.90939	0	Intragenic	4688	23175412	23184688	+	NM_005794	DHRS2	10202
Unstimulated	Shift	chr4	24135601	24136200	5.87504	0	3` Proximal	2285	24195282	24138185	-	NM_001358	DHX15	1665
Stimulated	Shift	chr4	24276251	24276750	5.99185	0	5` Distal	-81218	24195282	24138185	-	NM_001358	DHX15	1665
Unstimulated	Shift	chr1	181071901	181072500	5.97573	2.03865e-16	5` Proximal	-2873	181075073	181123507	+	NM_001357	DHX9	1660
Stimulated	Shift	chr1	181125751	181126250	5.82193	0.00633914	3` Proximal	2493	181075073	181123507	+	NM_001357	DHX9	1660
Stimulated	Only	chrX	95899501	95900000	5.82193	0	Intragenic	73433	95826317	96742253	+	NM_006729	DIAPH2	1730
Unstimulated	Only	chr14	94542001	94542600	6.06986	1.19161e-35	3` Distal	80017	94677808	94622317	-	NM_030621	DICER1	23405
Stimulated	Only	chr12	49371251	49371750	5.80378	0	Intragenic	186466	49185034	49428717	+	NM_173602	DIP2B	57609
Unstimulated	Only	chr1	68250001	68250600	6.02356	4.17731e-15	3` Distal	33932	68289048	68284232	-	NM_004675	DIRAS3	9077
Unstimulated	Only	chr2	232781401	232782000	6.11471	0	Intragenic	247164	232534536	232910152	+	NM_152383	DIS3L2	129563
Stimulated	Only	chr1	230301501	230301750	6.50779	1.92184e-35	3` Distal	57984	229829183	230243641	+	NM_001012957	DISC1	27185
Unstimulated	Only	chr4	107977501	107978100	5.97573	0	3` Distal	84607	108176902	108062407	-	NM_014421	DKK2	27123
Unstimulated	Only	chr8	13230601	13231200	6.12936	0	Intragenic	185900	13416800	12985242	-	NM_182643	DLC1	10395
Unstimulated	Shift	chr11	83054401	83055000	6.15821	0	Intragenic	1961262	85015962	82843705	-	NM_001142699	DLG2	4355
Stimulated	Shift	chr11	83785001	83785500	6.09991	0	Intragenic	1230712	85015962	82843705	-	NM_001142699	DLG2	4355
Stimulated	Shift	chr11	84015001	84015500	5.87504	0	Intragenic	296863	84312113	82843705	-	NM_001364	DLG2	4355
Stimulated	Only	chr18	3700751	3701250	6.03916	1.05067e-26	Intragenic	134296	3835296	3488836	-	NM_001003809	DLGAP1	9229
Stimulated	Only	chr18	3916501	3917000	5.83985	0	5` Distal	-46615	3870135	3488836	-	NM_004746	DLGAP1	9229
Stimulated	Only	chr18	3864251	3864750	6.05459	0	Intragenic	5635	3870135	3488836	-	NM_004746	DLGAP1	9229
Unstimulated	Only	chr7	96467401	96468000	6.17243	0	5` Proximal	-5525	96473225	96478288	+	NM_005222	DLX6	1750
Stimulated	Only	chr1	46754001	46754500	6.08496	1.09503e-29	3` Core	1777	46745254	46752473	+	NM_147192	DMBX1	127343
Stimulated	Only	chrX	31137251	31137500	6.49185	8.52663e-12	Intragenic	57570	31194945	31047265	-	NM_004015	DMD	1756
Stimulated	Only	chrX	31286251	31286750	5.97573	0	5` Distal	-91555	31194945	31047265	-	NM_004015	DMD	1756
Stimulated	Only	chr9	1112501	1113000	5.80378	3.10837e-06	3` Distal	65197	1040619	1047553	+	NM_001130865	DMRT2	10655
Stimulated	Only	chr9	1010751	1011250	5.89232	0	5` Distal	-29619	1040619	1047553	+	NM_001130865	DMRT2	10655
Unstimulated	Only	chr1	50650501	50651100	5.85755	1.11304e-32	3` Proximal	5013	50661729	50655813	-	NM_032110	DMRTA2	63950
Stimulated	Only	chr7	21600501	21601000	5.85755	0	Intragenic	51393	21549357	21907982	+	NM_003777	DNAH11	8701
Stimulated	Only	chr3	57344001	57344500	5.99185	1.97944e-36	Intragenic	160861	57505111	57302766	-	NM_178504	DNAH12	201625
Stimulated	Only	chr1	223503751	223504250	5.85755	0	Intragenic	320022	223183978	223653619	+	NM_001373	DNAH14	127602
Unstimulated	Only	chr17	74060101	74060700	5.92626	0	Intragenic	24671	74085071	73931373	-	NM_173628	DNAH17	8632
Unstimulated	Only	chr5	13917301	13917900	5.97573	0	Intragenic	79989	13997589	13743436	-	NM_001369	DNAH5	1767
Unstimulated	Only	chr5	14070001	14070600	6.06986	0	5` Distal	-72711	13997589	13743436	-	NM_001369	DNAH5	1767
Unstimulated	Shift	chr17	11790601	11791200	6.33289	0	Intragenic	348428	11442472	11813790	+	NM_001372	DNAH9	1770
Stimulated	Shift	chr17	11753501	11754000	6.03916	0	Intragenic	311278	11442472	11813790	+	NM_001372	DNAH9	1770
Stimulated	Only	chr15	76360251	76360750	5.92626	1.97944e-36	Intragenic	16959	76343541	76361593	+	NM_018602	DNAJA4	55466
Unstimulated	Only	chr10	22128901	22129500	5.87504	0	Intragenic	203456	22332656	22085482	-	NM_022365	DNAJC1	64215
Unstimulated	Only	chr10	22344001	22344600	6.11471	0	5` Distal	-11644	22332656	22085482	-	NM_022365	DNAJC1	64215
Stimulated	Only	chr2	183197501	183198000	6.00779	1.92184e-35	5` Distal	-91493	183289243	183351500	+	NM_018981	DNAJC10	54431
Unstimulated	Only	chr1	65577601	65578200	5.90939	6.29091e-07	Intragenic	74883	65503017	65654140	+	NM_014787	DNAJC6	9829
Stimulated	Only	chr1	37813751	37814000	6.52356	0	3` Proximal	8830	37795106	37805045	+	NM_003462	DNALI1	7802
Stimulated	Only	chr1	84628001	84628500	5.82193	0	5` Proximal	-8552	84636802	84653279	+	NM_021233	DNASE2B	58511
Stimulated	Only	chr11	6550751	6551250	5.87504	2.35613e-19	3` Core	1172	6475101	6549828	+	NM_144666	DNHD1	144132
Unstimulated	Shift	chr1	170280301	170280900	6.05459	0	Intragenic	203357	170077243	170648479	+	NM_001136127	DNM3	26052
Stimulated	Shift	chr1	170322251	170322750	5.89232	5.90732e-08	Intragenic	245257	170077243	170648479	+	NM_001136127	DNM3	26052
Stimulated	Shift	chr1	170226001	170226500	5.97573	1.48897e-05	Intragenic	149007	170077243	170648479	+	NM_001136127	DNM3	26052
Stimulated	Shift	chr1	170092751	170093250	5.82193	0	Intragenic	15757	170077243	170648479	+	NM_001136127	DNM3	26052
Stimulated	Only	chr10	101693751	101694250	5.85755	0	Intragenic	65666	101759666	101625323	-	NM_015221	DNMBP	23268
Stimulated	Only	chr10	129057001	129057500	6.00779	0	Intragenic	473238	128584012	129140770	+	NM_001380	DOCK1	1793
Unstimulated	Only	chr2	225604501	225605100	6.09991	0	Intragenic	10774	225615574	225338050	-	NM_014689	DOCK10	55619
Unstimulated	Only	chrX	117548401	117549000	5.94294	0	Intragenic	34801	117513899	117704151	+	NM_144658	DOCK11	139818
Unstimulated	Only	chr3	50958901	50959500	5.94294	0	Intragenic	271525	50687675	51396669	+	NM_004947	DOCK3	1795
Unstimulated	Only	chr8	25150801	25151400	5.87504	1.57486e-17	Intragenic	52897	25098203	25326536	+	NM_024940	DOCK5	80005
Stimulated	Only	chr1	62907251	62907750	5.94294	0	Intragenic	19057	62926557	62692984	-	NM_033407	DOCK7	85440
Unstimulated	Only	chr9	364801	365100	6.45943	0	Intragenic	160086	204864	455259	+	NM_203447	DOCK8	81704
Unstimulated	Shift	chr2	116322901	116323200	6.59991	0	3` Proximal	4644	115636201	116318406	+	NM_001004360	DPP10	57628
Unstimulated	Shift	chr2	115078201	115078800	5.85755	0	Intragenic	162132	114916368	116318406	+	NM_020868	DPP10	57628
Unstimulated	Shift	chr2	115031401	115032000	6.11471	0	Intragenic	115332	114916368	116318406	+	NM_020868	DPP10	57628
Stimulated	Shift	chr2	115081501	115082000	6.05459	0	Intragenic	165382	114916368	116318406	+	NM_020868	DPP10	57628
Stimulated	Only	chr7	154154001	154154500	5.94294	0	Intragenic	938899	153215351	154316928	+	NM_001039350	DPP6	1804
Unstimulated	Shift	chr1	166987201	166987800	6.14386	0	5` Distal	-22448	166965052	166931329	-	NM_001937	DPT	1805
Stimulated	Shift	chr1	167029001	167029500	5.82193	4.43534e-11	5` Distal	-64198	166965052	166931329	-	NM_001937	DPT	1805
Stimulated	Shift	chr1	166945251	166945750	6.12936	0	Intragenic	19552	166965052	166931329	-	NM_001937	DPT	1805
Unstimulated	Only	chr1	97315201	97315800	6.08496	0	3` Core	387	98159203	97315887	-	NM_000110	DPYD	1806
Stimulated	Only	chr8	105498751	105499250	5.82193	2.35613e-19	Intragenic	49453	105548453	105460827	-	NM_001385	DPYS	1807
Unstimulated	Shift	chr11	116802601	116803200	6.05459	0	3` Core	798	117173186	116803698	-	NM_020693	DSCAML1	57453
Stimulated	Shift	chr11	117159251	117159750	5.94294	0	Intragenic	13686	117173186	116803698	-	NM_020693	DSCAML1	57453
Stimulated	Only	chr6	56485001	56485500	6.03916	0	Intragenic	442122	56927372	56430743	-	NM_001144769	DST	667
Unstimulated	Only	chr1	210320101	210320700	6.00779	0	Intragenic	44859	210275541	210344810	+	NM_016448	DTL	51514
Unstimulated	Only	chr2	25775101	25775700	5.99185	2.5068e-30	5` Distal	-25393	25750007	25453615	-	NM_021907	DTNB	1838
Unstimulated	Only	chr5	118145401	118146000	6.09991	0	3` Distal	54773	118352139	118200473	-	NM_173666	DTWD2	285605
Stimulated	Only	chr12	56283751	56284250	6.22792	0	5` TSS	-870	56284870	56289850	+	NM_178502	DTX3	196403
Unstimulated	Only	chr15	43199401	43200000	5.95943	0	3` Proximal	2107	43193815	43197593	+	NM_207581	DUOXA2	405753
Stimulated	Only	chr5	172137751	172138250	5.80378	0	5` Proximal	-7191	172130809	172127698	-	NM_004417	DUSP1	11266
Unstimulated	Shift	chr1	220081501	220082100	6.00779	0	5` Distal	-99716	219982084	219941388	-	NM_007207	DUSP10	11221
Stimulated	Shift	chr1	220063501	220064000	5.89232	0	5` Distal	-81666	219982084	219941388	-	NM_007207	DUSP10	11221
Unstimulated	Only	chr17	32933101	32933700	5.85755	0	Intragenic	9337	32924063	32947701	+	NM_007026	DUSP14	11072
Stimulated	Only	chr12	12510501	12511000	5.90939	9.90285e-11	3` Proximal	9347	12606584	12520097	-	NM_030640	DUSP16	80824
Stimulated	Only	chr6	203501	204000	5.95943	0	5` Distal	-33350	237100	296355	+	NM_020185	DUSP22	56940
Unstimulated	Only	chr12	88265401	88266000	6.03916	0	3` Core	267	88270427	88265967	-	NM_001946	DUSP6	1848
Unstimulated	Only	chr18	44851501	44852100	5.97573	0	Intragenic	389277	45241077	44824169	-	NM_017653	DYM	54808
Stimulated	Only	chr11	102812501	102812750	6.59991	0	Intragenic	327256	102485369	102855801	+	NM_001080463	DYNC2H1	79659
Unstimulated	Shift	chr16	79093801	79094400	6.24147	0	5` Distal	-38254	79132354	79142042	+	NM_130897	DYNLRB2	83657
Stimulated	Shift	chr16	79145251	79145750	5.94294	7.42762e-15	3` Proximal	3458	79132354	79142042	+	NM_130897	DYNLRB2	83657
Unstimulated	Shift	chr12	66431401	66432000	5.95943	0	3` Distal	88989	66328778	66342711	+	NM_003583	DYRK2	8445
Stimulated	Shift	chr12	66347251	66347750	5.89232	0	3` Proximal	4789	66328778	66342711	+	NM_003583	DYRK2	8445
Unstimulated	Shift	chr2	11490001	11490600	5.97573	0	3` Distal	11651	11523748	11501951	-	NM_198256	E2F6	1876
Stimulated	Shift	chr2	11497251	11497750	5.82193	1.24629e-12	3` Proximal	4451	11523748	11501951	-	NM_198256	E2F6	1876
Stimulated	Only	chr12	76005501	76006000	5.94294	1.23549e-31	5` Distal	-22259	75983491	75939156	-	NM_203394	E2F7	144455
Unstimulated	Shift	chr5	158355001	158355600	5.90939	0	Intragenic	104066	158459366	158055500	-	NM_024007	EBF1	1879
Stimulated	Shift	chr5	158244001	158244500	5.92626	0	Intragenic	215116	158459366	158055500	-	NM_024007	EBF1	1879
Stimulated	Only	chr10	131573251	131573750	5.90939	0	Intragenic	78581	131652081	131523536	-	NM_001005463	EBF3	253738
Stimulated	Only	chr10	11803751	11804250	5.82193	6.3155e-29	5` Distal	-20361	11824361	11846071	+	NM_024693	ECHDC3	79746
Stimulated	Only	chr3	174053501	174054000	5.83985	0	3` Distal	31793	173954991	174021957	+	NM_018098	ECT2	1894
Stimulated	Only	chr3	173953001	173953500	5.83985	0	5` Proximal	-1741	173954991	174021957	+	NM_018098	ECT2	1894
Stimulated	Only	chr6	139205751	139206250	5.80378	0	Intragenic	29999	139176001	139266900	+	NM_001077706	ECT2L	345930
Stimulated	Only	chrX	65754751	65755250	5.83985	0	5` Proximal	-2402	65752598	65732206	-	NM_021783	EDA2R	60401
Unstimulated	Only	chr1	234664801	234665400	6.21425	0	Intragenic	40798	234624302	234714631	+	NM_145861	EDARADD	128178
Stimulated	Only	chr5	83704251	83704750	6.06986	0	Intragenic	11867	83716367	83273881	-	NM_005711	EDIL3	10085
Stimulated	Only	chr6	12339001	12339500	5.83985	0	5` Distal	-59264	12398514	12405412	+	NM_001168319	EDN1	1906
Stimulated	Only	chr20	57387251	57388000	6.13826	0	3` Distal	53183	57308893	57334442	+	NM_000114	EDN3	1908
Unstimulated	Only	chr8	49758601	49759200	5.89232	0	3` Distal	31126	49810423	49790026	-	NM_001142857	EFCAB1	79645
Stimulated	Only	chr12	3631751	3632000	6.35755	0	Intragenic	100752	3732627	3594754	-	NM_001144958	EFCAB4B	84766
Unstimulated	Only	chr1	63807601	63808200	6.00779	0	Intragenic	46300	63761600	63810951	+	NM_032437	EFCAB7	84455
Unstimulated	Only	chr2	55938301	55938900	6.11471	0	3` Proximal	8005	56003860	55946605	-	NM_004105	EFEMP1	2202
Unstimulated	Only	chr13	21048601	21048900	6.44294	0	Intragenic	27557	21076307	20964838	-	NM_152726	EFHA1	221154
Stimulated	Only	chr5	38337001	38337500	6.00779	0	Intragenic	42961	38294289	38500407	+	NM_152403	EGFLAM	133584
Unstimulated	Only	chr7	54999601	55000200	5.97573	0	5` Distal	-54318	55054218	55242525	+	NM_005228	EGFR	1956
Unstimulated	Only	chr8	117722701	117723300	6.12936	0	3` Proximal	3235	117837243	117726235	-	NM_003756	EIF3H	8667
Stimulated	Only	chr15	42668251	42668750	5.82193	0	3` Distal	26207	42616557	42642293	+	NM_003758	EIF3J	8669
Stimulated	Only	chr22	36606751	36607250	5.85755	6.3155e-29	Intragenic	31685	36575315	36614584	+	NM_016091	EIF3L	51386
Stimulated	Only	chr22	36587751	36588250	5.89232	0	Intragenic	12685	36575315	36614584	+	NM_016091	EIF3L	51386
Stimulated	Only	chr1	21126501	21127000	5.89232	0	Intragenic	249177	21375927	21005560	-	NM_003760	EIF4G3	8672
Unstimulated	Only	chr14	102826201	102826800	6.11471	0	5` Distal	-43745	102870245	102881114	+	NM_001969	EIF5	1983
Stimulated	Only	chr18	46778001	46778500	5.83985	0	3` Proximal	9762	46748384	46768488	+	NM_018696	ELAC1	55520
Stimulated	Only	chr9	23686751	23687250	5.87504	0	Intragenic	124843	23811843	23680104	-	NM_001171195	ELAVL2	1993
Stimulated	Only	chr9	23699001	23699500	5.94294	0	Intragenic	112593	23811843	23680104	-	NM_001171195	ELAVL2	1993
Unstimulated	Only	chr1	50365501	50366100	6.09991	0	Intragenic	79528	50286272	50440127	+	NM_001144777	ELAVL4	1996
Unstimulated	Only	chr4	140194501	140195100	5.89232	0	3` Proximal	3520	140225097	140198320	-	NM_006874	ELF2	1998
Unstimulated	Only	chrX	47378101	47378700	6.21425	0	3` Core	1463	47394947	47379863	-	NM_001114123	ELK1	131096
Stimulated	Only	chr5	95245001	95245500	5.89232	0	3` Core	1307	95323531	95246557	-	NM_012081	ELL2	22936
Unstimulated	Only	chr7	37364101	37364700	5.99185	0	Intragenic	90636	37455036	36860485	-	NM_014800	ELMO1	9844
Unstimulated	Only	chr7	37262101	37262700	5.94294	3.64716e-07	Intragenic	192636	37455036	36860485	-	NM_014800	ELMO1	9844
Stimulated	Only	chr11	107036501	107037000	5.89232	0	Intragenic	69724	106967026	107042715	+	NM_001130037	ELMOD1	55531
Stimulated	Only	chr6	53252501	53253000	5.80378	0.00985296	Intragenic	69151	53321901	53240154	-	NM_021814	ELOVL5	60481
Unstimulated	Only	chr8	28055401	28056000	6.05459	0	Intragenic	49198	28006502	28104588	+	NM_018091	ELP3	55140
Stimulated	Only	chr20	39450251	39450750	5.83985	0	5` Distal	-21588	39428912	39422019	-	NM_052846	EMILIN3	90187
Unstimulated	Only	chr19	14633101	14633700	6.02356	0	Intragenic	13330	14646730	14591050	-	NM_032571	EMR3	84658
Stimulated	Only	chr10	119322751	119323250	5.83985	0	3` Distal	23953	119291945	119299047	+	NM_004098	EMX2	2018
Stimulated	Only	chr11	94511001	94511500	5.82193	1.64172e-25	3` Proximal	5787	94462664	94505463	+	NM_015036	ENDOD1	23052
Unstimulated	Shift	chr18	675601	676200	6.08496	1.10449e-13	Intragenic	26762	702662	663860	-	NM_017512	ENOSF1	55556
Stimulated	Shift	chr18	693501	694000	6.02356	0	Intragenic	8767	702517	663860	-	NM_202758	ENOSF1	55556
Stimulated	Shift	chr18	661001	661500	5.80378	7.94624e-06	3` Core	1293	702662	662543	-	NM_001126123	ENOSF1	55556
Stimulated	Only	chr13	43193751	43194250	6.34549	0	Intragenic	65106	43259106	42685665	-	NM_017993	ENOX1	55068
Stimulated	Only	chr13	43202501	43203000	6.14386	0	Intragenic	56356	43259106	42685665	-	NM_017993	ENOX1	55068
Stimulated	Only	chrX	129876001	129876500	5.87504	2.13589e-09	5` Distal	-11361	129864889	129585037	-	NM_006375	ENOX2	10495
Stimulated	Only	chr8	120640001	120640500	5.82193	0	Intragenic	80037	120720287	120638499	-	NM_001040092	ENPP2	5168
Unstimulated	Shift	chr1	148858801	148859400	6.06986	2.03865e-16	3` Proximal	2122	148868233	148861222	-	NM_207045	ENSA	2029
Stimulated	Shift	chr1	148843501	148844000	6.09991	0	3` Distal	17472	148868233	148861222	-	NM_207045	ENSA	2029
Stimulated	Only	chr22	38496001	38496500	5.92626	0	Intragenic	123490	38619740	38468994	-	NM_152512	ENTHD1	150350
Stimulated	Only	chr2	46373001	46373500	5.82193	1.02033e-30	5` Proximal	-4794	46378044	46467346	+	NM_001430	EPAS1	2034
Unstimulated	Only	chr20	34114201	34114800	6.52237	0	5` Distal	-49261	34163761	34284135	+	NM_177996	EPB41L1	2036
Stimulated	Only	chr6	131143751	131144250	5.99185	0	3` Distal	58182	131426110	131202182	-	NM_001135555	EPB41L2	2037
Unstimulated	Only	chr5	111773401	111774000	5.85755	0	Intragenic	9209	111782909	111526213	-	NM_022140	EPB41L4A	64097
Unstimulated	Only	chr9	111106201	111106800	6.00779	0	Intragenic	16342	111122842	110974074	-	NM_019114	EPB41L4B	54566
Stimulated	Only	chr2	149204251	149204750	5.97573	0	Intragenic	85471	149119029	149261606	+	NM_015630	EPC2	26122
Unstimulated	Only	chr7	37975201	37976100	6.29498	0	3` Distal	17583	37926687	37958067	+	NM_017549	EPDR1	54749
Stimulated	Only	chr4	65944501	65945000	6.08496	0	Intragenic	273498	66218248	65867876	-	NM_004439	EPHA5	2044
Unstimulated	Shift	chr3	98288401	98289000	5.92626	0	Intragenic	272586	98016114	98950476	+	NM_001080448	EPHA6	285220
Stimulated	Shift	chr3	98545251	98545750	5.83985	0	5` Distal	-95679	98641179	98850111	+	NM_173655	EPHA6	285220
Unstimulated	Shift	chr3	136502101	136502700	5.85755	0	3` Distal	40403	135996949	136461997	+	NM_004441	EPHB1	2047
Unstimulated	Shift	chr3	136305001	136305600	5.97573	0	Intragenic	308351	135996949	136461997	+	NM_004441	EPHB1	2047
Stimulated	Shift	chr3	136094751	136095250	5.82193	0	Intragenic	98051	135996949	136461997	+	NM_004441	EPHB1	2047
Unstimulated	Only	chr7	100255801	100256400	5.85755	1.88391e-25	Intragenic	6979	100263079	100238122	-	NM_004444	EPHB4	2050
Unstimulated	Only	chr8	27461101	27461700	5.85755	0	3` Proximal	2997	27404561	27458403	+	NM_001979	EPHX2	2053
Stimulated	Only	chr17	19168751	19169250	5.90939	0	Intragenic	87718	19081282	19180621	+	NM_001102664	EPN2	22905
Stimulated	Only	chr12	1414251	1414750	6.26818	0	Intragenic	443836	970664	1475360	+	NM_178039	ERC1	23085
Stimulated	Only	chr3	55726251	55726750	5.89232	0	Intragenic	750931	56477431	55517375	-	NM_015576	ERC2	26059
Unstimulated	Only	chr17	59548801	59549400	6.08496	2.73957e-33	Intragenic	12134	59561234	59474121	-	NM_001433	ERN1	2081
Stimulated	Only	chr16	23621751	23622250	5.90939	1.23549e-31	Intragenic	10322	23632322	23609126	-	NM_033266	ERN2	10595
Unstimulated	Shift	chr1	215045101	215045700	5.92626	0	Intragenic	332320	215377720	214743218	-	NM_001134285	ESRRG	2104
Stimulated	Shift	chr1	215472001	215472750	6.36739	0	5` Distal	-94655	215377720	214743218	-	NM_001134285	ESRRG	2104
Stimulated	Shift	chr1	215239751	215240250	6.09991	5.38463e-21	Intragenic	89599	215329599	214743210	-	NM_206594	ESRRG	2104
Stimulated	Shift	chr1	215216001	215216500	5.80378	0	Intragenic	113349	215329599	214743210	-	NM_206594	ESRRG	2104
Stimulated	Shift	chr1	215132501	215133000	5.82193	3.96062e-22	Intragenic	244970	215377720	214743218	-	NM_001134285	ESRRG	2104
Stimulated	Shift	chr1	215439001	215439500	5.85755	4.73348e-28	5` Distal	-61530	215377720	214743218	-	NM_001134285	ESRRG	2104
Stimulated	Only	chr15	74292501	74293000	5.85755	0	3` Proximal	2933	74390865	74295683	-	NM_000126	ETFA	2108
Stimulated	Only	chr12	22768501	22769000	5.80378	4.73348e-28	3` Distal	33875	22669342	22734875	+	NM_018638	ETNK1	55500
Unstimulated	Only	chr1	155371201	155371800	6.00779	9.93827e-22	Intragenic	3301	155374801	155369599	-	NM_005240	ETV3	2117
Unstimulated	Only	chr3	187319701	187320300	5.97573	2.41102e-24	5` Distal	-10405	187309595	187246799	-	NM_004454	ETV5	2119
Stimulated	Only	chr12	11849501	11850000	6.02356	3.0656e-31	Intragenic	155696	11694054	11939592	+	NM_001987	ETV6	2120
Unstimulated	Only	chr1	240078601	240079200	5.90939	3.01249e-17	5` TSS	785	240078115	240119862	+	NM_130398	EXO1	9156
Unstimulated	Only	chr7	133193701	133194300	5.92626	0	Intragenic	605638	132588362	133401053	+	NM_021807	EXOC4	60412
Unstimulated	Only	chr9	37779601	37780200	5.85755	0	5` Proximal	-4833	37775067	37770307	-	NM_001002269	EXOSC3	51010
Unstimulated	Only	chr11	107898301	107898900	6.02356	0	Intragenic	29542	107928142	107881367	-	NM_001144763	EXPH5	23086
Stimulated	Only	chr8	119254501	119255000	5.87504	0	5` Distal	-61511	119193239	118880782	-	NM_000127	EXT1	2131
Stimulated	Only	chr11	44071001	44071500	5.80378	0	5` Proximal	-2424	44073674	44223556	+	NM_000401	EXT2	2133
Unstimulated	Only	chr1	28306801	28307400	5.94294	7.81511e-28	5` Distal	-19382	28287718	28173405	-	NM_001990	EYA3	2140
Unstimulated	Only	chr6	133659001	133659600	5.89232	0	Intragenic	55113	133604187	133894951	+	NM_004100	EYA4	2070
Stimulated	Only	chr7	148240751	148241250	5.99185	8.66659e-08	5` Distal	-28653	148212347	148135407	-	NM_004456	EZH2	2146
Stimulated	Only	chr5	75888251	75888750	5.87504	0	3` Distal	58562	75954996	75947062	-	NM_004101	F2RL2	2151
Unstimulated	Only	chr1	167795701	167796300	6.21425	0	Intragenic	26393	167822393	167747815	-	NM_000130	F5	2153
Unstimulated	Only	chr1	50714401	50715000	5.90939	0	Intragenic	483824	51198524	50679522	-	NM_007051	FAF1	11124
Unstimulated	Only	chr1	108959701	108960300	5.94294	0	Intragenic	55507	108904493	108983472	+	NM_001010883	FAM102B	284611
Unstimulated	Only	chr5	14714401	14715000	5.85755	0	5` Proximal	-3082	14717782	14752842	+	NM_138348	FAM105B	90268
Unstimulated	Only	chr9	73673701	73674300	6.11471	0	Intragenic	41968	73715968	73667187	-	NM_016014	FAM108B1	51104
Stimulated	Only	chr9	95204251	95204750	5.80378	0	5` Distal	-49493	95253993	95368218	+	NM_014612	FAM120A	23196
Stimulated	Only	chr9	70573501	70574000	5.87504	0	5` Distal	-11033	70584783	70588429	+	NM_138333	FAM122A	116224
Stimulated	Only	chr9	128150251	128150750	5.90939	2.82248e-25	Intragenic	21552	128128948	128199733	+	NM_001011703	FAM125B	89853
Unstimulated	Only	chrX	133978501	133979100	5.92626	0	3` Proximal	3399	133984232	133982199	-	NM_001078173	FAM127C	441518
Unstimulated	Only	chr1	183179701	183180600	6.32646	0	Intragenic	30155	183210305	183026788	-	NM_052966	FAM129A	116496
Unstimulated	Only	chrX	92926201	92926800	5.87504	0	3` Distal	72572	92815667	92853928	+	NM_001171109	FAM133A	286499
Unstimulated	Only	chr2	219753301	219753900	5.85755	1.11201e-18	Intragenic	2418	219751182	219758441	+	NM_024293	FAM134A	79137
Unstimulated	Only	chr5	16671601	16672200	6.20044	0	5` Proximal	-1782	16670118	16526146	-	NM_001034850	FAM134B	54463
Stimulated	Only	chr10	60817001	60817500	5.94294	0	5` Distal	-24583	60792667	60675895	-	NM_001143773	FAM13C	220965
Stimulated	Only	chr9	18965501	18966250	6.11441	0	Intragenic	57309	19023184	18917892	-	NM_153707	FAM154A	158297
Stimulated	Only	chrX	68548501	68549000	5.82193	0	5` Distal	-93052	68641802	68669076	+	NM_015686	FAM155B	27112
Unstimulated	Only	chr4	152564701	152565300	5.85755	0	Intragenic	15153	152549847	152804234	+	NM_001109977	FAM160A1	729830
Unstimulated	Only	chr1	178008001	178008600	5.99185	4.37909e-07	Intragenic	29380	177978920	178051957	+	NM_173509	FAM163A	148753
Unstimulated	Only	chr8	11323501	11324100	6.28136	0	Intragenic	37886	11361686	11316382	-	NM_053279	FAM167A	83648
Unstimulated	Shift	chr5	118930801	118931400	6.08496	0	5` Distal	-62052	118993152	118999415	+	NM_001163991	FAM170A	340069
Stimulated	Shift	chr5	119056501	119057000	5.94294	0	3` Distal	57335	118993152	118999415	+	NM_001163991	FAM170A	340069
Stimulated	Only	chr5	93300001	93300500	5.87504	0	Intragenic	172910	93473160	92979187	-	NM_001163417	FAM172A	83989
Stimulated	Only	chr5	93455251	93455750	5.99185	0	Intragenic	17660	93473160	92979187	-	NM_001163417	FAM172A	83989
Unstimulated	Only	chr2	75627901	75628500	6.08496	5.66305e-16	Intragenic	13400	75641600	75572951	-	NM_001135032	FAM176A	84141
Unstimulated	Only	chr2	97026601	97027500	6.35727	0	5` Distal	-11022	97016028	96905345	-	NM_001122646	FAM178B	51252
Unstimulated	Only	chr14	93472501	93473100	5.92626	3.11476e-26	3` Proximal	7103	93455010	93465697	+	NM_138344	FAM181A	90050
Stimulated	Only	chr1	153493001	153493500	5.82193	7.22491e-08	5` Proximal	-1352	153491898	153483619	-	NM_006589	FAM189B	10712
Unstimulated	Shift	chr4	91626601	91626900	6.35755	0	Intragenic	251546	91375204	91922175	+	NM_207491	FAM190A	401145
Stimulated	Shift	chr4	91772751	91773250	5.82193	0	Intragenic	397796	91375204	91922175	+	NM_207491	FAM190A	401145
Stimulated	Only	chr10	86313251	86313750	5.83985	0	3` Distal	45244	86078389	86268256	+	NM_018999	FAM190B	54462
Unstimulated	Shift	chr5	169324201	169324500	6.87036	0	Intragenic	15972	169340322	169223296	-	NM_001129891	FAM196B	100131897
Stimulated	Shift	chr5	169239751	169240250	6.02356	0	Intragenic	100322	169340322	169223296	-	NM_001129891	FAM196B	100131897
Unstimulated	Shift	chr3	68753101	68753400	6.44294	0	3` Distal	75789	68136143	68677461	+	NM_213609	FAM19A1	407738
Unstimulated	Shift	chr3	68483701	68484300	6.00779	0	Intragenic	347857	68136143	68677461	+	NM_213609	FAM19A1	407738
Unstimulated	Shift	chr3	68764501	68765100	5.97573	0	3` Distal	87339	68136143	68677461	+	NM_213609	FAM19A1	407738
Stimulated	Shift	chr3	68680501	68681000	5.95943	0	3` Proximal	3289	68136143	68677461	+	NM_213609	FAM19A1	407738
Stimulated	Only	chr12	60637251	60637750	5.90939	1.94001e-07	Intragenic	235318	60872818	60388307	-	NM_178539	FAM19A2	338811
Stimulated	Only	chr10	120870001	120870500	6.34549	0	Intragenic	16650	120853600	120887213	+	NM_207009	FAM45A	404636
Unstimulated	Only	chr8	130984801	130985400	5.94294	0	Intragenic	36082	131021182	130922897	-	NM_016623	FAM49B	51571
Unstimulated	Only	chr5	137702701	137703300	5.89232	2.09223e-07	Intragenic	1878	137701122	137713315	+	NM_001135647	FAM53C	51307
Unstimulated	Only	chr1	175583701	175584000	6.71425	0	3` Distal	65669	175407255	175518181	+	NM_021165	FAM5B	57795
Unstimulated	Only	chr1	188361601	188362500	6.38743	0	Intragenic	351332	188713382	188333419	-	NM_199051	FAM5C	339479
Stimulated	Only	chr12	31332001	31332500	5.92626	0	Intragenic	38138	31370388	31324793	-	NM_001135811	FAM60A	58516
Unstimulated	Only	chr1	210880501	210881100	6.22792	3.01249e-17	3` Distal	14057	210864411	210866743	+	NM_153606	FAM71A	149647
Stimulated	Only	chr14	66717251	66717750	5.80378	0	5` Proximal	-8398	66725898	66765020	+	NM_173526	FAM71D	161142
Unstimulated	Only	chr11	95055301	95055900	5.85755	6.32612e-24	3` Distal	86153	95162602	95141753	-	NM_144664	FAM76B	143684
Stimulated	Only	chr1	164409501	164410000	5.80378	1.44874e-17	5` Proximal	-6920	164402830	164305879	-	NM_001017961	FAM78B	149297
Stimulated	Only	chr2	38063001	38063500	5.83985	4.73348e-28	Intragenic	57285	38005965	38098388	+	NM_001170791	FAM82A1	151393
Stimulated	Only	chr2	37948001	37948500	6.17243	2.41337e-26	5` Distal	-57715	38005965	38098388	+	NM_001170791	FAM82A1	151393
Unstimulated	Only	chr8	124260901	124261500	6.40689	0	5` Proximal	-2732	124263932	124290388	+	NM_032899	FAM83A	84985
Unstimulated	Only	chr22	38733301	38733900	5.99185	0	Intragenic	12702	38720898	38755989	+	NM_138435	FAM83F	113828
Unstimulated	Only	chr2	14604001	14604600	6.08496	0	5` Distal	-85960	14690260	14697617	+	NM_145175	FAM84A	151354
Stimulated	Only	chr8	124853251	124853750	6.02356	0	Intragenic	3438	124850062	124896871	+	NM_144963	FAM91A1	157769
Unstimulated	Shift	chrX	9059101	9059700	6.08496	0	5` Distal	-98284	8961116	8953038	-	NM_205849	FAM9B	171483
Stimulated	Shift	chrX	9012251	9012750	5.80378	0	5` Distal	-51384	8961116	8953038	-	NM_205849	FAM9B	171483
Unstimulated	Only	chrX	12941401	12942000	6.05459	0	3` Distal	21957	12972721	12963657	-	NM_174901	FAM9C	171484
Unstimulated	Only	chr9	96914101	96914700	6.02356	0	Intragenic	205412	97119812	96901156	-	NM_000136	FANCC	2176
Unstimulated	Only	chr9	96980701	96981300	5.89232	8.78905e-36	Intragenic	138812	97119812	96901156	-	NM_000136	FANCC	2176
Unstimulated	Only	chr3	10109401	10110000	6.00779	0	Intragenic	66588	10043112	10116344	+	NM_033084	FANCD2	2177
Unstimulated	Basal	chr10	127570801	127572000	6.90689	0.0105082	5` Proximal	-3697	127575097	127688151	+	NM_145235	FANK1	92565
Stimulated	Basal	chr10	127570251	127572000	7.19251	0.0387111	5` Proximal	-3972	127575097	127688151	+	NM_145235	FANK1	92565
Stimulated	Shift	chr10	127575751	127576500	6.46491	0.00164725	Intragenic	1028	127575097	127688151	+	NM_145235	FANK1	92565
Unstimulated	Only	chr2	223221301	223221600	6.35755	0	Intragenic	7621	223229071	223144405	-	NM_005687	FARSB	10056
Unstimulated	Only	chr2	223224901	223225500	5.95943	0	Intragenic	3871	223229071	223144405	-	NM_005687	FARSB	10056
Stimulated	Only	chr10	90733251	90733750	5.94294	0	5` Proximal	-6767	90740267	90765522	+	NM_000043	FAS	2194
Unstimulated	Only	chr1	170946901	170947500	6.15821	1.10738e-24	3` Distal	44565	170894807	170902635	+	NM_000639	FASLG	356
Stimulated	Only	chr4	187830501	187831000	5.94294	0	Intragenic	51231	187881981	187745930	-	NM_005245	FAT1	2195
Stimulated	Only	chr5	150888001	150888500	5.95943	0	Intragenic	40448	150928698	150863845	-	NM_001447	FAT2	2196
Stimulated	Only	chr11	92249501	92250000	6.25489	1.28028e-27	Intragenic	524841	91724909	92269283	+	NM_001008781	FAT3	120114
Stimulated	Only	chr11	92036001	92036500	5.92626	0	Intragenic	311341	91724909	92269283	+	NM_001008781	FAT3	120114
Stimulated	Only	chr11	91874001	91874500	6.12936	0	Intragenic	149341	91724909	92269283	+	NM_001008781	FAT3	120114
Stimulated	Only	chr15	46703751	46704250	5.95943	1.64394e-33	Intragenic	21277	46725277	46487795	-	NM_000138	FBN1	2200
Stimulated	Only	chr9	96412251	96412750	6.06986	0	Intragenic	29244	96441744	96405237	-	NM_000507	FBP1	2203
Stimulated	Only	chr7	102249251	102249750	5.83985	1.06025e-06	Intragenic	253024	102502524	102240543	-	NM_001111038	FBXL13	222235
Stimulated	Only	chr5	107725001	107725500	6.26818	0	Intragenic	20448	107745698	107222638	-	NM_001163315	FBXL17	64839
Stimulated	Only	chr5	15978251	15978750	5.85755	0	Intragenic	425196	15553304	15992900	+	NM_012304	FBXL7	23194
Stimulated	Only	chr5	15718251	15718750	5.95943	0	Intragenic	165196	15553304	15992900	+	NM_012304	FBXL7	23194
Unstimulated	Only	chr16	85834501	85835100	5.90939	0	3` Distal	85644	85974895	85920444	-	NM_024735	FBXO31	79791
Stimulated	Only	chr14	54787751	54788250	6.08496	0	5` Distal	-19773	54807773	54890080	+	NM_017943	FBXO34	55030
Unstimulated	Only	chr1	16494901	16495500	6.05459	0	Intragenic	56335	16551535	16449145	-	NM_018994	FBXO42	54455
Stimulated	Only	chr6	53051251	53051750	5.94294	0	Intragenic	13746	53037754	53073629	+	NM_033481	FBXO9	26268
Unstimulated	Shift	chr5	171121501	171122100	5.87504	0	3` Distal	99360	171366482	171221160	-	NM_012300	FBXW11	23291
Stimulated	Shift	chr5	171360751	171361250	5.80378	0	Intragenic	5482	171366482	171221160	-	NM_012300	FBXW11	23291
Stimulated	Only	chr3	48368751	48369250	5.94294	6.89577e-24	5` Distal	-19712	48388712	48411192	+	NM_001159927	FBXW12	285231
Unstimulated	Shift	chr12	115843201	115843800	5.97573	0	Intragenic	10357	115833143	115953336	+	NM_012174	FBXW8	26259
Stimulated	Shift	chr12	115858251	115859000	6.1848	0	Intragenic	25482	115833143	115953336	+	NM_012174	FBXW8	26259
Stimulated	Only	chr1	155855001	155855500	5.89232	8.43539e-16	5` Distal	-20756	155834494	155810163	-	NM_031282	FCRL4	83417
Unstimulated	Only	chr15	66359701	66360300	5.85755	0	Intragenic	2806	66357194	66370694	+	NM_015322	FEM1B	10116
Stimulated	Only	chr5	114923751	114924250	5.83985	0	5` Distal	-15510	114908490	114884506	-	NM_020177	FEM1C	56929
Stimulated	Only	chr8	125082001	125082500	5.87504	0	Intragenic	148843	124933407	125201483	+	NM_001039112	FER1L6	654463
Stimulated	Only	chr8	125033751	125034250	5.83985	0	Intragenic	100593	124933407	125201483	+	NM_001039112	FER1L6	654463
Stimulated	Only	chr8	124925751	124926250	6.11471	0	5` Proximal	-7407	124933407	125201483	+	NM_001039112	FER1L6	654463
Unstimulated	Only	chr20	6009301	6009900	5.89232	0	Intragenic	42591	6052191	6003491	-	NM_017671	FERMT1	55612
Unstimulated	Only	chr7	121687501	121688100	6.1865	0	3` Distal	40884	121731801	121728684	-	NM_001024613	FEZF1	389549
Unstimulated	Only	chr12	32587201	32587800	6.02356	0	Intragenic	41193	32546307	32690249	+	NM_139241	FGD4	121512
Stimulated	Only	chr12	94071001	94071250	6.35755	0	Intragenic	64246	94135371	93994655	-	NM_018351	FGD6	55785
Stimulated	Only	chr12	94004001	94004250	6.37504	0	Intragenic	131246	94135371	93994655	-	NM_018351	FGD6	55785
Stimulated	Only	chr5	141969001	141969500	6.02356	0	Intragenic	76587	142045837	141951926	-	NM_000800	FGF1	2246
Stimulated	Only	chr5	44381501	44382000	6.12936	0	Intragenic	42791	44424541	44340853	-	NM_004465	FGF10	2255
Stimulated	Only	chr3	193770501	193771000	5.90939	0	Intragenic	157332	193928082	193342377	-	NM_004113	FGF12	2257
Unstimulated	Shift	chr15	47601001	47601900	6.32646	0	3` Distal	34636	47502666	47566814	+	NM_002009	FGF7	2252
Stimulated	Shift	chr15	47539251	47539750	6.11471	3.7707e-11	Intragenic	36834	47502666	47566814	+	NM_002009	FGF7	2252
Stimulated	Only	chr8	38474751	38475250	5.90939	0	5` Distal	-29491	38445509	38387812	-	NM_015850	FGFR1	2260
Stimulated	Only	chr6	167340251	167340750	5.89232	0	Intragenic	7695	167332805	167374056	+	NM_007045	FGFR1OP	11116
Unstimulated	Only	chr10	123378001	123378600	6.09991	0	5` Distal	-30338	123347962	123227833	-	NM_000141	FGFR2	2263
Unstimulated	Only	chr1	59648101	59648700	6.02356	0	Intragenic	113188	59535212	60000990	+	NM_001113411	FGGY	55277
Unstimulated	Shift	chr3	60017701	60018300	5.94294	0	Intragenic	1194173	61212173	59710077	-	NM_001166243	FHIT	2272
Unstimulated	Shift	chr3	60389101	60389700	5.85755	0	Intragenic	822773	61212173	59710075	-	NM_002012	FHIT	2272
Unstimulated	Shift	chr3	60960301	60960900	5.90939	0	Intragenic	251573	61212173	59710075	-	NM_002012	FHIT	2272
Stimulated	Shift	chr3	60781001	60781500	5.99185	0	Intragenic	430923	61212173	59710075	-	NM_002012	FHIT	2272
Stimulated	Shift	chr3	59715751	59716250	5.92626	0	Intragenic	1496173	61212173	59710077	-	NM_001166243	FHIT	2272
Stimulated	Shift	chr3	59755001	59755500	5.80378	1.08131e-24	Intragenic	1456923	61212173	59710077	-	NM_001166243	FHIT	2272
Stimulated	Shift	chr3	60745751	60746250	6.02356	0	Intragenic	466173	61212173	59710075	-	NM_002012	FHIT	2272
Stimulated	Shift	chr3	60907001	60907500	5.95943	2.04765e-18	Intragenic	304923	61212173	59710075	-	NM_002012	FHIT	2272
Stimulated	Shift	chr3	61065751	61066250	5.87504	0	Intragenic	146173	61212173	59710075	-	NM_002012	FHIT	2272
Stimulated	Shift	chr3	60139501	60140000	6.14386	0	Intragenic	1072423	61212173	59710075	-	NM_002012	FHIT	2272
Stimulated	Only	chrX	135105751	135106250	5.87504	1.07663e-07	5` TSS	-578	135106578	135121184	+	NM_001159701	FHL1	27259
Stimulated	Only	chr2	105460251	105460750	6.17243	0	5` Distal	-38838	105421662	105343714	-	NM_201557	FHL2	2274
Unstimulated	Only	chr2	70868101	70868700	5.85755	7.81511e-28	Intragenic	2883	70871283	70857949	-	NM_001004311	FIGLA	344018
Stimulated	Only	chr2	164357251	164357750	5.92626	0	5` Distal	-56741	164300759	164172363	-	NM_018086	FIGN	55137
Unstimulated	Only	chr6	76221601	76222200	5.97573	9.87108e-35	Intragenic	38316	76260216	76074519	-	NM_015687	FILIP1	27145
Unstimulated	Only	chr7	32937601	32938200	5.92626	3.11476e-26	5` Distal	-25629	32963529	33013067	+	NM_007270	FKBP9	11328
Stimulated	Only	chr9	107424501	107425000	5.95943	0	Intragenic	64519	107360231	107443220	+	NM_001079802	FKTN	2218
Stimulated	Only	chr7	105349501	105350000	6.03916	0	5` Distal	-41142	105390892	105464113	+	NM_152750	FLJ23834	222256
Unstimulated	Only	chr5	61118101	61118700	5.95943	0	3` Distal	80281	60969392	61038119	+	NM_173667	FLJ37543	285668
Unstimulated	Only	chr3	58013101	58013700	5.85755	0	Intragenic	44234	57969166	58133022	+	NM_001164317	FLNB	2317
Unstimulated	Only	chr1	238354201	238354800	5.90939	0	Intragenic	32693	238321807	238705112	+	NM_020066	FMN2	56776
Stimulated	Only	chr12	48367751	48368250	6.12936	0	Intragenic	19464	48387464	48317990	-	NM_175736	FMNL3	91010
Unstimulated	Only	chrX	146866501	146867100	5.87504	0	5` Proximal	-3740	146870540	146915879	+	NM_152578	FMR1NB	158521
Unstimulated	Only	chr6	159651901	159652500	5.89232	0	3` Distal	39070	159510416	159613130	+	NM_032532	FNDC1	84624
Stimulated	Only	chr1	109048001	109048500	5.85755	3.09698e-21	5` Proximal	-8828	109057078	109086888	+	NM_001144937	FNDC7	163479
Stimulated	Only	chr14	74812001	74812500	5.85755	0	5` Proximal	-2983	74815233	74818688	+	NM_005252	FOS	2353
Stimulated	Only	chr5	72774251	72774750	5.89232	1.54866e-12	3` Proximal	3340	72780108	72777840	-	NM_004472	FOXD1	2297
Stimulated	Only	chr1	47704001	47704500	5.89232	1.23549e-31	3` Distal	25300	47674275	47678950	+	NM_004474	FOXD2	2306
Unstimulated	Only	chr14	28334401	28335000	5.90939	0	3` Distal	26078	28306037	28308622	+	NM_005249	FOXG1	2290
Stimulated	Only	chr10	129420001	129420500	5.97573	0	5` Proximal	-5277	129425527	129429440	+	NM_207426	FOXI2	399823
Unstimulated	Only	chr17	23883301	23883900	6.02356	3.49153e-31	Intragenic	8515	23875085	23889302	+	NM_003593	FOXN1	8456
Unstimulated	Shift	chr14	89121901	89122500	5.99185	0	Intragenic	33047	89155247	88692268	-	NM_001085471	FOXN3	1112
Stimulated	Shift	chr14	89189751	89190250	6.09991	0	5` Distal	-34753	89155247	88692268	-	NM_001085471	FOXN3	1112
Stimulated	Shift	chr14	88795001	88795250	6.30378	0	Intragenic	360122	89155247	88692268	-	NM_001085471	FOXN3	1112
Unstimulated	Only	chr13	40019701	40020300	6.05459	0	3` Proximal	7800	40138734	40027800	-	NM_002015	FOXO1	2308
Unstimulated	Only	chr13	40145701	40146300	6.22792	0	5` Proximal	-7266	40138734	40027800	-	NM_002015	FOXO1	2308
Unstimulated	Only	chr3	71124601	71125200	5.87504	4.23211e-18	Intragenic	590930	71715830	71087425	-	NM_032682	FOXP1	27086
Unstimulated	Shift	chr7	114127801	114128400	5.99185	0	3` Proximal	9772	113842287	114118328	+	NM_014491	FOXP2	93986
Stimulated	Shift	chr7	113882751	113883250	6.20044	0	Intragenic	40713	113842287	114118328	+	NM_014491	FOXP2	93986
Unstimulated	Only	chr4	79224601	79225200	5.85755	0	Intragenic	27153	79197747	79586809	+	NM_001166133	FRAS1	80144
Unstimulated	Only	chr4	79593301	79593900	6.12936	0	3` Proximal	6791	79197747	79586809	+	NM_001166133	FRAS1	80144
Stimulated	Only	chr10	99062751	99063250	5.82193	0	5` Proximal	-6011	99069011	99071662	+	NM_005479	FRAT1	10023
Stimulated	Only	chr9	85051251	85051750	5.90939	0	3` Core	626	85343168	85052126	-	NM_174938	FRMD3	257019
Stimulated	Only	chr9	85271751	85272250	5.83985	1.44874e-17	Intragenic	71168	85343168	85052126	-	NM_174938	FRMD3	257019
Unstimulated	Only	chr10	14466901	14467500	6.24147	3.01249e-17	5` Distal	-54328	14412872	13725711	-	NM_018027	FRMD4A	55691
Unstimulated	Only	chr9	37701001	37701600	6.03916	0	Intragenic	60249	37641051	37736901	+	NM_014907	FRMPD1	22844
Stimulated	Only	chr13	31601501	31602000	6.08496	0	Intragenic	98314	31503436	31768776	+	NM_023037	FRY	10129
Stimulated	Only	chr11	30180251	30180750	5.83985	0	5` Distal	-28638	30209138	30213400	+	NM_000510	FSHB	2488
Stimulated	Only	chr15	37734001	37734500	6.34549	0	Intragenic	128081	37862331	37679523	-	NM_152597	FSIP1	161835
Unstimulated	Only	chr3	121676101	121676700	5.92626	1.59919e-11	5` Distal	-23792	121652608	121595751	-	NM_007085	FSTL1	11167
Unstimulated	Only	chr5	132658801	132659400	5.89232	1.9113e-10	Intragenic	317022	132976122	132560050	-	NM_015082	FSTL4	23105
Unstimulated	Only	chr5	132977701	132978300	6.09991	0	5` Proximal	-1878	132976122	132560050	-	NM_015082	FSTL4	23105
Stimulated	Only	chr4	163019751	163020250	6.02356	0	Intragenic	284636	163304636	162524498	-	NM_001128427	FSTL5	56884
Stimulated	Only	chr16	69853751	69854250	5.94294	0	3` Distal	19703	69880816	69873703	-	NM_001099642	FTSJD1	55783
Unstimulated	Only	chr8	33287701	33288300	5.92626	0	3` Distal	59885	33450206	33347885	-	NM_032664	FUT10	84750
Stimulated	Only	chr14	65291751	65292250	6.00779	6.3155e-29	3` Distal	12285	65205885	65279715	+	NM_178157	FUT8	2530
Unstimulated	Shift	chr11	86363101	86363700	5.87504	0	5` Distal	-19319	86344081	86334368	-	NM_012193	FZD4	8322
Unstimulated	Shift	chr11	86308801	86309400	6.02356	0	3` Distal	25268	86344081	86334368	-	NM_012193	FZD4	8322
Stimulated	Shift	chr11	86341501	86342000	6.12936	0	Intragenic	2331	86344081	86334368	-	NM_012193	FZD4	8322
Unstimulated	Only	chr10	35964901	35965500	5.85755	4.23211e-18	3` Core	1982	35970368	35967182	-	NM_031866	FZD8	8325
Unstimulated	Only	chr1	207903601	207904200	6.02356	0	5` Distal	-11392	207915292	207916358	+	NM_015714	G0S2	50486
Stimulated	Only	chr5	151132751	151133250	5.95943	0	Intragenic	1332	151131668	151165108	+	NM_005754	G3BP1	10146
Stimulated	Only	chr4	76816251	76816750	5.94294	3.09698e-21	5` TSS	867	76817367	76786976	-	NM_012297	G3BP2	9908
Stimulated	Only	chr4	144431751	144432250	6.02356	0	5` Distal	-45432	144477432	144615167	+	NM_002039	GAB1	128869
Unstimulated	Shift	chr11	77781001	77781600	5.85755	0	Intragenic	25216	77806516	77603984	-	NM_080491	GAB2	9846
Stimulated	Shift	chr11	77673001	77673500	5.85755	7.42762e-15	Intragenic	57324	77730574	77603984	-	NM_012296	GAB2	9846
Unstimulated	Only	chrX	153618001	153618600	6.17243	0	Intragenic	14242	153632542	153556720	-	NM_001081573	GAB3	139716
Unstimulated	Only	chr9	100127101	100127700	5.85755	0	Intragenic	383900	100511300	100090186	-	NM_005458	GABBR2	9568
Unstimulated	Only	chr5	161180701	161181300	5.89232	0	5` Distal	-25774	161206774	161259543	+	NM_000806	GABRA1	2554
Stimulated	Only	chr4	46169751	46170250	5.92626	0	5` Distal	-83187	46086813	45946338	-	NM_000807	GABRA2	2555
Unstimulated	Shift	chrX	151108801	151109400	6.03916	0	Intragenic	261387	151370487	151086289	-	NM_000808	GABRA3	2556
Unstimulated	Shift	chrX	151367401	151368000	6.06986	0	Intragenic	2787	151370487	151086289	-	NM_000808	GABRA3	2556
Stimulated	Shift	chrX	151345501	151346000	6.00779	0	Intragenic	24737	151370487	151086289	-	NM_000808	GABRA3	2556
Unstimulated	Shift	chr15	24352801	24353400	5.99185	0	Intragenic	216244	24569344	24339786	-	NM_000814	GABRB3	2562
Stimulated	Shift	chr15	24262501	24263000	6.22792	0	3` Distal	77036	24569344	24339786	-	NM_000814	GABRB3	2562
Unstimulated	Only	chr15	25385401	25386000	6.05459	0	Intragenic	586526	24799174	25451967	+	NM_033223	GABRG3	2567
Stimulated	Only	chrX	151484251	151484750	5.82193	0	5` Distal	-72792	151557292	151572481	+	NM_018558	GABRQ	55879
Stimulated	Only	chr6	90037001	90037500	5.97573	0	Intragenic	44436	90081686	90023957	-	NM_002043	GABRR2	2570
Stimulated	Only	chr1	67887751	67888250	5.85755	0	5` Distal	-35470	67923470	67926607	+	NM_001924	GADD45A	1647
Stimulated	Shift	chr2	154962751	154963250	5.95943	0	Intragenic	526329	154436671	155018735	+	NM_052917	GALNT13	117248
Unstimulated	Only	chr2	31085701	31086300	5.87504	0	Intragenic	129075	31215075	30986836	-	NM_024572	GALNT14	79623
Unstimulated	Shift	chr1	228360601	228361200	5.99185	0	Intragenic	91322	228269578	228484498	+	NM_004481	GALNT2	2590
Stimulated	Shift	chr1	228301501	228302000	5.90939	0	Intragenic	32172	228269578	228484498	+	NM_004481	GALNT2	2590
Unstimulated	Only	chr2	166390801	166391400	6.05459	0	5` Distal	-32051	166359049	166312558	-	NM_004482	GALNT3	2591
Unstimulated	Shift	chr4	174415801	174416700	6.1848	0	Intragenic	89772	174326478	174481693	+	NM_017423	GALNT7	117248
Unstimulated	Shift	chr4	174249301	174249900	5.85755	0	5` Distal	-76878	174326478	174481693	+	NM_017423	GALNT7	117248
Unstimulated	Only	chr11	11480401	11481000	5.94294	0	Intragenic	119437	11600137	11248996	-	NM_198516	GALNTL4	374378
Unstimulated	Only	chr11	11242201	11242800	5.90939	0	3` Proximal	6496	11600137	11248996	-	NM_198516	GALNTL4	374378
Unstimulated	Only	chr11	11608501	11609100	5.90939	0	5` Proximal	-8663	11600137	11248996	-	NM_198516	GALNTL4	374378
Unstimulated	Shift	chr4	174108001	174108600	6.00779	0	Intragenic	1137151	172971149	174198133	+	NM_001034845	GALNTL6	442117
Unstimulated	Shift	chr4	173037601	173038200	6.00779	0	Intragenic	66751	172971149	174198133	+	NM_001034845	GALNTL6	442117
Stimulated	Shift	chr4	174138001	174138500	5.87504	1.34371e-20	Intragenic	1167101	172971149	174198133	+	NM_001034845	GALNTL6	442117
Unstimulated	Only	chr11	62171701	62172300	5.99185	3.49153e-31	5` Proximal	-1320	62170680	62148873	-	NM_198334	GANAB	23193
Stimulated	Only	chr3	116763501	116764000	5.85755	0	5` Distal	-61090	116824840	116923024	+	NM_001130064	GAP43	2596
Stimulated	Only	chr9	129075501	129076000	5.87504	9.49379e-34	Intragenic	9174	129066576	129195647	+	NM_032293	GARNL3	84253
Unstimulated	Only	chr7	30619501	30620100	6.06986	0	Intragenic	19095	30600705	30640173	+	NM_002047	GARS	2618
Stimulated	Only	chr18	18071751	18072250	5.85755	4.73348e-28	3` Distal	35775	18003413	18036225	+	NM_005257	GATA6	2627
Unstimulated	Only	chr7	127008001	127008600	5.95943	0	Intragenic	4590	127012890	127007917	-	NM_024523	GCC1	79571
Unstimulated	Only	chr1	94212901	94213500	6.12936	0	5` Distal	-65600	94147600	94125177	-	NM_002061	GCLM	2730
Stimulated	Only	chr6	53129251	53129750	5.85755	0	5` Proximal	-7917	53121583	53099720	-	NM_003643	GCM1	8521
Unstimulated	Only	chr12	119119801	119120400	5.87504	0	5` Proximal	-3204	119116896	119049396	-	NM_006836	GCN1L1	10985
Unstimulated	Only	chr9	74007001	74007600	6.08496	0	Intragenic	53188	73954112	74056960	+	NM_004293	GDA	9615
Unstimulated	Only	chr8	75438301	75438900	5.85755	0	Intragenic	13428	75425172	75441890	+	NM_018972	GDAP1	54332
Stimulated	Only	chr1	118178251	118178750	5.85755	0	3` Distal	29130	118273825	118207630	-	NM_017686	GDAP2	54834
Stimulated	Only	chrX	13915501	13916000	5.95943	8.75879e-18	3` Distal	19015	13957956	13934765	-	NM_001042479	GEMIN8	54960
Stimulated	Only	chr2	17812501	17813000	6.00779	0	Intragenic	14093	17798657	17830113	+	NM_182625	GEN1	348654
Unstimulated	Only	chr2	69474301	69474900	5.97573	0	5` Proximal	-6714	69467886	69400408	-	NM_002056	GFPT1	2673
Unstimulated	Only	chr10	117989401	117990000	6.21425	0	Intragenic	32109	118021809	117806433	-	NM_145793	GFRA1	2674
Stimulated	Only	chr8	21579751	21580250	6.03916	0	3` Distal	13809	21702292	21593809	-	NM_001495	GFRA2	2675
Stimulated	Only	chr20	23881501	23882000	5.82193	0	3` Distal	31940	23915512	23913690	-	NM_178312	GGTLC1	92086
Stimulated	Only	chr7	150023001	150023500	5.85755	0	3` Core	1589	150013726	150021661	+	NM_015660	GIMAP2	26157
Stimulated	Only	chr7	149914251	149914750	5.95943	0	3` Distal	12526	149895390	149901974	+	NM_018326	GIMAP4	55303
Stimulated	Only	chr7	149808251	149808750	5.80378	0	3` Core	1084	149778894	149807416	+	NM_175571	GIMAP8	155038
Unstimulated	Only	chr16	56980501	56981100	5.85755	0	5` Proximal	-2998	56983798	56997549	+	NM_001126129	GINS3	64785
Unstimulated	Only	chr1	78285001	78285600	6.09991	0	Intragenic	1124	78284176	78375700	+	NM_017655	GIPC2	54810
Unstimulated	Only	chr1	145677301	145677900	6.00779	5.12075e-23	3` Distal	17355	145699338	145694955	-	NM_181703	GJA5	2702
Unstimulated	Only	chr9	85611601	85612200	6.00779	0	Intragenic	10672	85622572	85544156	-	NM_001135953	GKAP1	80318
Stimulated	Only	chr15	67220251	67220750	5.87504	0	5` Distal	-19526	67240026	67351598	+	NM_015554	GLCE	26035
Stimulated	Only	chr15	67238001	67238500	5.82193	0	5` Proximal	-1776	67240026	67351598	+	NM_015554	GLCE	26035
Unstimulated	Only	chr9	6655501	6656100	5.97573	0	5` Distal	-20108	6635692	6522463	-	NM_000170	GLDC	2731
Stimulated	Only	chr7	42205501	42206000	6.14386	0	Intragenic	37393	42243143	41967074	-	NM_000168	GLI3	2737
Stimulated	Only	chr1	53825501	53826000	5.83985	0	Intragenic	146715	53972465	53744493	-	NM_147193	GLIS1	148979
Unstimulated	Only	chr9	4251601	4252200	6.03916	0	Intragenic	38135	4290035	3814127	-	NM_001042413	GLIS3	169792
Unstimulated	Shift	chr5	151300501	151301100	6.05459	0	5` Distal	-16210	151284590	151182267	-	NM_000171	GLRA1	2741
Unstimulated	Shift	chr5	151376101	151376700	6.03916	0	5` Distal	-91810	151284590	151182267	-	NM_000171	GLRA1	2741
Stimulated	Shift	chr5	151236001	151236500	5.80378	1.41175e-24	Intragenic	48340	151284590	151182267	-	NM_000171	GLRA1	2741
Unstimulated	Shift	chrX	14400601	14401200	6.03916	0	5` Distal	-56440	14457340	14659854	+	NM_001118885	GLRA2	2742
Unstimulated	Shift	chrX	14648401	14648700	6.50779	0	Intragenic	191210	14457340	14659852	+	NM_001171942	GLRA2	2742
Stimulated	Shift	chrX	14569751	14570500	6.1733	0	Intragenic	112785	14457340	14659854	+	NM_001118885	GLRA2	2742
Stimulated	Only	chr5	95194751	95195000	6.32193	0	5` Distal	-10542	95184333	95175308	-	NM_001118890	GLRX	2745
Stimulated	Only	chr10	131801001	131801500	5.82193	0	5` Distal	-23402	131824652	131867860	+	NM_006541	GLRX3	10539
Unstimulated	Only	chr2	191367001	191367600	5.94294	0	5` Distal	-86491	191453791	191538021	+	NM_014905	GLS	27165
Stimulated	Only	chr14	54026501	54027000	5.94294	3.10837e-06	5` Proximal	-1256	54025494	54010958	-	NM_004124	GMFB	2764
Stimulated	Only	chr9	79409751	79410250	5.92626	0	Intragenic	43052	79453052	79227815	-	NM_004297	GNA14	9630
Unstimulated	Only	chr19	3110701	3111300	6.37036	0	Intragenic	23810	3087190	3114766	+	NM_002068	GNA15	2769
Unstimulated	Only	chr18	11749201	11749800	5.90939	1.76261e-20	Intragenic	7939	11741561	11873144	+	NM_001142339	GNAL	2774
Stimulated	Only	chr16	54839251	54839750	5.90939	0	Intragenic	56749	54782751	54948857	+	NM_020988	GNAO1	2775
Stimulated	Only	chr9	79538501	79539000	6.52237	0	Intragenic	297262	79836012	79525010	-	NM_002072	GNAQ	2776
Stimulated	Only	chr9	79842001	79842500	6.05459	0	5` Proximal	-6238	79836012	79525010	-	NM_002072	GNAQ	2776
Stimulated	Only	chr1	37801251	37801750	5.95943	0	3` Proximal	3500	37834173	37805000	-	NM_013285	GNL2	29889
Stimulated	Only	chr14	52305501	52306000	6.26818	0	3` Proximal	5910	52328136	52311660	-	NM_198066	GNPNAT1	64841
Unstimulated	Only	chr12	63416401	63417000	6.09991	0	Intragenic	22793	63439493	63393488	-	NM_002076	GNS	2799
Unstimulated	Only	chr12	63397201	63397800	6.09991	0	Intragenic	41993	63439493	63393488	-	NM_002076	GNS	2799
Unstimulated	Only	chr1	154061101	154061700	6.08496	0	Intragenic	32196	154093596	153986133	-	NM_001037533	GON4L	54856
Unstimulated	Only	chr1	168720301	168720900	5.85755	0	5` Distal	-47286	168767886	168781551	+	NM_001146039	GORAB	92344
Unstimulated	Only	chr17	25859101	25859700	5.85755	0	Intragenic	30849	25828551	25877958	+	NM_001007024	GOSR1	9527
Unstimulated	Only	chr17	39948901	39949500	5.87504	0	5` Distal	-12872	39936328	39828175	-	NM_001002909	GPATCH8	23131
Stimulated	Only	chr5	56623251	56623750	6.08496	0	3` Distal	28331	56545704	56595169	+	NM_001127236	GPBP1	65056
Unstimulated	Shift	chrX	132487801	132488400	6.12936	0	3` Proximal	9343	132947339	132497443	-	NM_001164617	GPC3	2719
Stimulated	Shift	chrX	132514001	132514250	6.59991	0	Intragenic	433214	132947339	132497443	-	NM_001164617	GPC3	2719
Stimulated	Only	chr3	32174251	32174750	5.80378	0	Intragenic	51353	32123147	32185204	+	NM_015141	GPD1L	23171
Unstimulated	Shift	chr2	157101301	157101600	6.50779	0	Intragenic	101240	157000210	157151161	+	NM_001083112	GPD2	2820
Stimulated	Shift	chr2	157247251	157247750	5.82193	0	3` Distal	96339	157001145	157151161	+	NM_000408	GPD2	2820
Stimulated	Shift	chr2	157179751	157180250	6.47728	0	3` Distal	28839	157001145	157151161	+	NM_000408	GPD2	2820
Unstimulated	Shift	chr14	66675601	66676200	5.99185	0	Intragenic	632023	66043877	66718278	+	NM_001024218	GPHN	10243
Stimulated	Shift	chr14	66358751	66359000	6.94251	0	Intragenic	314998	66043877	66718278	+	NM_001024218	GPHN	10243
Unstimulated	Only	chr12	109373401	109374000	6.02356	1.12373e-23	3` Core	974	109390909	109374674	-	NM_001164372	GPN3	51184
Stimulated	Only	chrX	135870251	135870750	6.05459	0	3` Distal	69472	135941499	135939972	-	NM_054021	GPR101	83550
Unstimulated	Only	chr6	46947001	46947600	5.97573	0	Intragenic	50373	46997673	46928203	-	NM_001098518	GPR116	221395
Stimulated	Only	chr13	26259751	26260250	6.03916	0	5` Distal	-27078	26232922	26227340	-	NM_005288	GPR12	2835
Unstimulated	Shift	chr4	22058701	22059300	5.99185	0	Intragenic	67770	22126770	21998096	-	NM_145290	GPR125	166647
Unstimulated	Shift	chr4	21912601	21913200	5.85755	0	3` Distal	85196	22126770	21998096	-	NM_145290	GPR125	166647
Stimulated	Shift	chr4	21924251	21924750	5.87504	0	3` Distal	73596	22126770	21998096	-	NM_145290	GPR125	166647
Unstimulated	Only	chr6	142850101	142850700	5.94294	0	3` Distal	41304	142664748	142809096	+	NM_001032394	GPR126	57211
Stimulated	Only	chr12	130171001	130171500	5.99185	1.80647e-34	Intragenic	166846	130004404	130191961	+	NM_198827	GPR133	283383
Stimulated	Only	chrX	9687251	9687750	5.80378	1.94001e-07	Intragenic	6505	9694005	9653453	-	NM_000273	GPR143	4935
Stimulated	Only	chr2	175102251	175102750	6.22792	0	5` Distal	-42443	175060057	175004620	-	NM_001033045	GPR155	151556
Stimulated	Only	chr3	121365001	121365500	5.90939	0	3` Core	1767	121445832	121367017	-	NM_001168271	GPR156	165829
Stimulated	Only	chr1	166327751	166328250	5.92626	6.97084e-22	Intragenic	44248	166372248	166320620	-	NM_153832	GPR161	23432
Unstimulated	Only	chr1	68450101	68450700	5.85755	0	Intragenic	20441	68470841	68336738	-	NM_001002292	GPR177	79971
Unstimulated	Only	chr2	132898201	132898800	5.87504	0	Intragenic	7884	132890616	133120639	+	NM_001508	GPR39	2863
Unstimulated	Only	chr2	133122601	133123200	5.97573	0	3` Proximal	2261	132890616	133120639	+	NM_001508	GPR39	2863
Stimulated	Only	chr3	152514751	152515500	6.11441	1.78485e-22	Intragenic	2201	152517326	152494565	-	NM_023915	GPR87	53836
Unstimulated	Only	chr5	90096301	90096900	6.20044	0	Intragenic	206228	89890372	90495789	+	NM_032119	GPR98	84059
Unstimulated	Only	chr10	46409401	46410000	6.09991	1.50929e-35	5` Proximal	-3851	46413551	46420574	+	NM_014696	GPRIN2	9721
Stimulated	Only	chr4	90479501	90480000	5.87504	0	5` Distal	-31566	90448184	90384451	-	NM_198281	GPRIN3	285513
Unstimulated	Only	chr5	125699101	125699700	5.92626	0	5` Distal	-24286	125723686	125857750	+	NM_001146319	GRAMD3	65983
Unstimulated	Basal	chr2	165017701	165018600	6.25191	0	3` Distal	39418	165186606	165057568	-	NM_004490	GRB14	2888
Stimulated	Basal	chr2	165018501	165019000	5.82193	1.64172e-25	3` Distal	38818	165186606	165057568	-	NM_004490	GRB14	2888
Unstimulated	Only	chr18	17178901	17179500	5.85755	0	Intragenic	103000	17076200	17356787	+	NM_001142966	GREB1L	80000
Unstimulated	Only	chr8	102743401	102744000	5.90939	0	Intragenic	169857	102573843	102751128	+	NM_024915	GRHL2	79977
Unstimulated	Shift	chr5	153043201	153043500	6.42626	0	Intragenic	193074	152850276	153173622	+	NM_000827	GRIA1	2890
Stimulated	Shift	chr5	153020251	153020750	5.85755	0	Intragenic	170224	152850276	153173622	+	NM_000827	GRIA1	2890
Stimulated	Shift	chr5	153244751	153245250	5.83985	1.01238e-09	3` Distal	71378	152850276	153173622	+	NM_000827	GRIA1	2890
Unstimulated	Only	chr4	158384401	158385000	6.33289	0	Intragenic	23431	158361269	158506676	+	NM_001083620	GRIA2	2891
Unstimulated	Shift	chrX	122314201	122315100	6.39734	0	Intragenic	168874	122145776	122452447	+	NM_000828	GRIA3	2892
Stimulated	Shift	chrX	122404751	122405250	5.92626	0	Intragenic	259224	122145776	122452447	+	NM_000828	GRIA3	2892
Stimulated	Only	chr11	104998251	104998750	5.89232	0	Intragenic	12491	104986009	105289441	+	NM_001077244	GRIA4	2893
Stimulated	Only	chr11	105299751	105300250	5.94294	0	3` Distal	10559	104986009	105289441	+	NM_001077244	GRIA4	2893
Unstimulated	Shift	chr10	88155601	88156200	6.15821	0	5` Distal	-39670	88116230	87349291	-	NM_017551	GRID1	2894
Unstimulated	Shift	chr10	87848401	87849000	5.92626	0	Intragenic	267530	88116230	87349291	-	NM_017551	GRID1	2894
Stimulated	Shift	chr10	87661251	87661750	6.00779	1.11905e-05	Intragenic	454730	88116230	87349291	-	NM_017551	GRID1	2894
Stimulated	Only	chr4	93953251	93953750	5.83985	0	Intragenic	508928	93444572	94912672	+	NM_001510	GRID2	2895
Stimulated	Only	chr4	93662751	93663250	5.97573	0	Intragenic	218428	93444572	94912672	+	NM_001510	GRID2	2895
Stimulated	Only	chr21	30099501	30100000	6.14386	1.68061e-17	Intragenic	134403	30234153	29831124	-	NM_175611	GRIK1	2897
Stimulated	Only	chr11	120114751	120115250	5.82193	0	Intragenic	78763	120036237	120362179	+	NM_014619	GRIK4	2900
Stimulated	Only	chr11	120323501	120324000	5.83985	0	Intragenic	287513	120036237	120362179	+	NM_014619	GRIK4	2900
Unstimulated	Shift	chr16	9825001	9825600	5.89232	0	Intragenic	358125	10183425	9764033	-	NM_001134408	GRIN2A	2903
Unstimulated	Shift	chr16	10024501	10025100	5.87504	0	Intragenic	158625	10183425	9764033	-	NM_001134408	GRIN2A	2903
Stimulated	Shift	chr16	10163251	10163750	5.85755	0	Intragenic	19925	10183425	9764033	-	NM_001134408	GRIN2A	2903
Stimulated	Shift	chr16	9922251	9923000	6.13826	2.25475e-16	Intragenic	260800	10183425	9764033	-	NM_001134408	GRIN2A	2903
Unstimulated	Only	chr12	13877401	13878000	5.92626	0	Intragenic	146589	14024289	13605676	-	NM_000834	GRIN2B	2904
Unstimulated	Only	chr9	103512601	103513200	5.90939	2.85691e-19	Intragenic	27783	103540683	103371455	-	NM_133445	GRIN3A	116443
Unstimulated	Only	chr6	146494501	146495100	5.87504	0	Intragenic	104326	146390474	146800424	+	NM_000838	GRM1	2911
Unstimulated	Only	chr6	34158601	34159200	6.1865	0	Intragenic	50521	34209421	34097605	-	NM_000841	GRM4	2914
Unstimulated	Shift	chr3	7762501	7762800	6.49185	1.74907e-29	3` Proximal	4432	6877801	7758218	+	NM_000844	GRM7	2917
Stimulated	Shift	chr3	6780001	6780500	6.09991	0	5` Distal	-97551	6877801	7758218	+	NM_000844	GRM7	2917
Unstimulated	Only	chr7	126114601	126115200	5.89232	0	Intragenic	555905	126670805	125865887	-	NM_000845	GRM8	2918
Unstimulated	Only	chrX	16094401	16095000	6.11471	1.82295e-35	3` Distal	13138	16051344	16081562	+	NM_005314	GRPR	2925
Unstimulated	Only	chr6	111361801	111362400	6.33289	0	5` Distal	-24355	111386455	111395782	+	NM_138408	GTF3C6	112495
Unstimulated	Shift	chr3	110163001	110163600	6.06986	0	5` Proximal	-7933	110155367	110109331	-	NM_005459	GUCA1C	9626
Stimulated	Shift	chr3	110142251	110142750	5.87504	0	Intragenic	12867	110155367	110109331	-	NM_005459	GUCA1C	9626
Unstimulated	Only	chr11	106047601	106048200	5.89232	1.10738e-24	3` Distal	15219	106394381	106063119	-	NM_000855	GUCY1A2	2977
Stimulated	Only	chr2	189098501	189099000	6.03916	0	Intragenic	233116	188865634	189168897	+	NM_016315	GULP1	51454
Stimulated	Only	chr2	127259751	127260250	6.08496	0	3` Distal	89284	127130153	127170716	+	NM_002101	GYPC	2995
Unstimulated	Only	chr10	71462701	71463300	5.97573	0	5` Distal	-19362	71482362	71542046	+	NM_018649	H2AFY2	55506
Unstimulated	Only	chrX	103177801	103178700	6.16172	0	5` Proximal	-2921	103181171	103183676	+	NM_001164416	H2BFM	286436
Unstimulated	Only	chr4	109125901	109126500	5.94294	0	5` Proximal	-4188	109130388	109175780	+	NM_005327	HADH	3033
Unstimulated	Only	chr20	7729501	7730100	5.94294	0	3` Distal	81830	7869093	7811630	-	NM_017545	HAO1	54363
Unstimulated	Only	chr5	45807901	45808500	5.85755	5.60821e-15	5` Distal	-76223	45731977	45295108	-	NM_021072	HCN1	348980
Stimulated	Only	chrX	71613751	71614250	5.80378	1.08131e-24	Intragenic	95678	71709678	71466091	-	NM_001166418	HDAC8	55869
Stimulated	Only	chr6	22708001	22708500	6.03916	0	3` Distal	29521	22677656	22678729	+	NM_138574	HDGFL1	154150
Stimulated	Only	chr17	55473251	55473750	6.11471	0	3` Core	1833	55511074	55475333	-	NM_022070	HEATR6	63897
Unstimulated	Only	chr5	41122501	41122800	6.58496	0	5` Distal	-15449	41107201	41033878	-	NM_173489	HEATR7B2	133558
Stimulated	Only	chr2	196907501	196908000	5.92626	0	Intragenic	257830	197165580	196772221	-	NM_020760	HECW2	57520
Stimulated	Only	chr4	186180001	186180500	6.06986	0	3` Core	1330	186177076	186178920	+	NM_001029887	HELT	391723
Unstimulated	Only	chr17	62494501	62495100	5.92626	0	3` Proximal	2215	62671781	62497015	-	NM_014877	HELZ	9931
Unstimulated	Only	chr15	61749601	61750200	6.1865	0	Intragenic	163300	61913200	61687869	-	NM_003922	HERC1	8925
Unstimulated	Only	chr15	70441801	70442400	6.09991	0	Intragenic	13474	70455574	70422831	-	NM_000520	HEXA	3073
Unstimulated	Shift	chr8	80847601	80848200	5.89232	0	5` Proximal	-5247	80842653	80838799	-	NM_001040708	HEY1	23462
Stimulated	Shift	chr8	80789501	80790000	5.90939	0	3` Distal	49049	80842653	80838799	-	NM_001040708	HEY1	23462
Unstimulated	Shift	chr1	208593601	208594200	6.09991	0	Intragenic	24638	208569262	208916261	+	NM_001170580	HHAT	55733
Unstimulated	Shift	chr1	208534801	208535400	6.20044	1.89885e-24	5` Distal	-33118	208568218	208916261	+	NM_001122834	HHAT	55733
Stimulated	Shift	chr1	208776501	208777000	5.92626	3.55691e-28	Intragenic	208532	208568218	208916261	+	NM_001122834	HHAT	55733
Stimulated	Only	chr7	27526001	27526500	5.83985	4.73348e-28	3` Proximal	5335	27669127	27531585	-	NM_152740	HIBADH	11112
Unstimulated	Only	chr14	61179601	61180200	6.09991	0	5` Distal	-51971	61231871	61284730	+	NM_001530	HIF1A	3091
Stimulated	Only	chr6	126314751	126315250	6.26818	0	5` Proximal	-4553	126319553	126343082	+	NM_138571	HINT3	135114
Unstimulated	Only	chr1	114291001	114291600	6.08496	0	5` Proximal	-3989	114295289	114321945	+	NM_198269	HIPK1	204851
Unstimulated	Only	chr11	33192901	33193500	5.92626	0	5` Distal	-42543	33235743	33332515	+	NM_001048200	HIPK3	10114
Stimulated	Only	chr6	26214751	26215250	5.90939	0	3` Core	618	26216343	26215618	-	NM_005323	HIST1H1T	3010
Stimulated	Only	chr6	12050501	12051000	5.83985	0	5` Distal	-69959	12120709	12273218	+	NM_002114	HIVEP1	3096
Stimulated	Only	chr6	143104751	143105250	6.12936	1.30271e-16	3` Proximal	9296	143308031	143114296	-	NM_006734	HIVEP2	3097
Stimulated	Only	chr6	143217501	143218000	5.85755	0	Intragenic	90281	143308031	143114296	-	NM_006734	HIVEP2	3097
Stimulated	Only	chr1	42135501	42136000	5.82193	1.4484e-32	Intragenic	21333	42157083	41748270	-	NM_001127714	HIVEP3	59269
Unstimulated	Only	chr17	50641501	50642100	5.87504	0	5` Distal	-55519	50697319	50757425	+	NM_002126	HLF	3131
Stimulated	Only	chr1	183975751	183976250	5.87504	4.43534e-11	Intragenic	5695	183970305	184426708	+	NM_031935	HMCN1	83872
Stimulated	Only	chr1	183886501	183887000	5.87504	1.05067e-26	5` Distal	-83555	183970305	184426708	+	NM_031935	HMCN1	83872
Stimulated	Only	chr12	64572501	64573000	5.90939	5.38463e-21	Intragenic	68244	64504506	64646338	+	NM_003483	HMGA2	8091
Unstimulated	Only	chr1	34186201	34186800	5.94294	6.29198e-18	3` Distal	83521	34102217	34102979	+	NM_001008728	HMGB4	127540
Unstimulated	Only	chr1	34165201	34165800	5.87504	0	3` Distal	62521	34102217	34102979	+	NM_001008728	HMGB4	127540
Unstimulated	Only	chr22	33941401	33942000	5.99185	0	5` Distal	-41744	33983444	34021799	+	NM_001003681	HMGXB4	10042
Stimulated	Only	chr8	76559251	76560000	6.2628	0	5` Distal	-55132	76614757	76641616	+	NM_004133	HNF4G	3174
Stimulated	Only	chr7	26205001	26205500	6.02356	1.97944e-36	Intragenic	1688	26206938	26196080	-	NM_002137	HNRNPA2B1	3181
Stimulated	Only	chr8	42901001	42901500	6.53342	0	Intragenic	30061	42871189	43004838	+	NM_032410	HOOK3	84376
Stimulated	Only	chr17	44168251	44168750	5.89232	0	5` Proximal	-7390	44161110	44157124	-	NM_006361	HOXB13	10481
Unstimulated	Only	chr1	45512701	45513300	5.87504	0	5` Distal	-52131	45565131	45566933	+	NM_032756	HPDL	84842
Stimulated	Only	chr10	100370751	100371250	6.05459	0	Intragenic	614622	100985622	100206824	-	NM_001166244	HPSE2	60495
Unstimulated	Shift	chr5	175035301	175035900	5.97573	1.74907e-29	5` Proximal	-5469	175041069	175044164	+	NM_022304	HRH2	3274
Stimulated	Shift	chr5	174932501	174933000	5.90939	0	5` Distal	-84895	175017645	175045849	+	NM_001131055	HRH2	3274
Stimulated	Only	chr1	150432501	150433000	5.90939	0	3` Distal	18431	150463293	150451181	-	NM_001009931	HRNR	388697
Stimulated	Only	chr1	150465751	150466250	5.97573	2.35613e-19	5` Proximal	-2707	150463293	150451181	-	NM_001009931	HRNR	388697
Stimulated	Only	chr16	22703501	22704000	5.85755	0	5` Distal	-29610	22733360	22835160	+	NM_006043	HS3ST2	9956
Stimulated	Only	chr16	22775001	22775500	5.94294	0	Intragenic	41890	22733360	22835160	+	NM_006043	HS3ST2	9956
Unstimulated	Shift	chrX	131730601	131731200	5.92626	5.00476e-27	Intragenic	192193	131923093	131587718	-	NM_001077188	HS6ST2	90161
Stimulated	Shift	chrX	131654251	131654750	6.03916	8.75879e-18	Intragenic	268593	131923093	131587718	-	NM_001077188	HS6ST2	90161
Stimulated	Shift	chrX	131572251	131573000	6.1848	0	3` Distal	15093	131923093	131587718	-	NM_001077188	HS6ST2	90161
Stimulated	Only	chr1	207949001	207949500	5.82193	0	Intragenic	23078	207926172	207974918	+	NM_181755	HSD11B1	3290
Stimulated	Only	chrX	53539501	53540000	5.82193	0	5` Distal	-61702	53478048	53474930	-	NM_001037811	HSD17B10	3028
Unstimulated	Only	chr11	43662001	43662600	5.89232	0	Intragenic	3582	43658718	43834745	+	NM_016142	HSD17B12	51144
Unstimulated	Only	chr11	43617301	43617900	6.14386	0	5` Distal	-41118	43658718	43834745	+	NM_016142	HSD17B12	51144
Unstimulated	Only	chr12	55504501	55505100	5.89232	0	3` Distal	36959	55443374	55467841	+	NM_003725	HSD17B6	8630
Unstimulated	Only	chr10	118417501	118418100	6.24147	0	3` Proximal	2892	118492075	118420692	-	NM_025015	HSPA12A	259217
Unstimulated	Only	chr12	118105801	118106400	5.85755	0	Intragenic	5123	118100977	118116934	+	NM_014365	HSPB8	26353
Unstimulated	Only	chr2	64533901	64534500	5.87504	0	5` TSS	-630	64534830	64542021	+	NM_014181	HSPC159	29094
Stimulated	Only	chr11	20332751	20333250	5.85755	0	5` Proximal	-8806	20341806	20361905	+	NM_006410	HTATIP2	10553
Stimulated	Only	chr5	63253501	63254000	5.94294	0	3` Distal	38283	63293302	63292033	-	NM_000524	HTR1A	3350
Unstimulated	Only	chr6	87655501	87656400	6.29498	0	5` Distal	-47792	87703742	87783109	+	NM_000865	HTR1E	3354
Unstimulated	Only	chrX	114032101	114032400	6.40939	0	Intragenic	307444	113724806	114050880	+	NM_000868	HTR2C	3358
Stimulated	Only	chr5	147850751	147851250	5.83985	0	Intragenic	162934	148013934	147841311	-	NM_000870	HTR4	3360
Stimulated	Only	chr7	154559251	154559750	5.83985	0	3` Distal	51108	154493478	154508392	+	NM_024012	HTR5A	3361
Stimulated	Only	chr10	92467251	92467750	5.82193	0	3` Distal	23057	92607651	92490557	-	NM_000872	HTR7	3363
Stimulated	Only	chr10	124219251	124219750	5.85755	2.13589e-09	Intragenic	8470	124211030	124264414	+	NM_002775	HTRA1	5654
Unstimulated	Only	chr4	3192301	3192900	5.87504	0	Intragenic	146395	3046205	3215485	+	NM_002111	HTT	6532
Stimulated	Only	chrX	53738001	53738500	5.94294	0	5` Proximal	-7852	53730398	53575796	-	NM_031407	HUWE1	10075
Unstimulated	Shift	chr16	69446401	69447000	5.85755	1.06795e-33	Intragenic	375370	69822070	69398789	-	NM_032821	HYDIN	54768
Unstimulated	Shift	chr16	69593101	69593700	6.17243	1.36158e-19	3` Distal	25111	69822070	69618511	-	NM_017558	HYDIN	54768
Unstimulated	Shift	chr16	69719701	69720300	5.85755	8.8803e-11	Intragenic	102070	69822070	69398789	-	NM_032821	HYDIN	54768
Unstimulated	Shift	chr16	69654901	69655500	5.99185	0.00067445	Intragenic	166870	69822070	69398789	-	NM_032821	HYDIN	54768
Unstimulated	Shift	chr16	69758401	69759000	6.28136	6.09257e-15	Intragenic	63370	69822070	69398789	-	NM_032821	HYDIN	54768
Stimulated	Shift	chr16	69439001	69439500	5.90939	3.98532e-12	Intragenic	382820	69822070	69398789	-	NM_032821	HYDIN	54768
Stimulated	Shift	chr16	69618001	69618500	5.83985	3.10837e-06	3` Core	261	69822070	69618511	-	NM_017558	HYDIN	54768
Stimulated	Shift	chr16	69692751	69693250	5.83985	0	Intragenic	129070	69822070	69398789	-	NM_032821	HYDIN	54768
Stimulated	Shift	chr16	69537501	69538000	6.14386	0.00289237	3` Distal	80761	69822070	69618511	-	NM_017558	HYDIN	54768
Stimulated	Shift	chr16	69716751	69717500	6.13826	0.0176591	Intragenic	104945	69822070	69398789	-	NM_032821	HYDIN	54768
Stimulated	Shift	chr16	69606251	69606750	6.24147	0	3` Distal	12011	69822070	69618511	-	NM_017558	HYDIN	54768
Stimulated	Shift	chr16	69410751	69411250	5.80378	0	Intragenic	411070	69822070	69398789	-	NM_032821	HYDIN	54768
Stimulated	Shift	chr16	69409751	69410250	5.90939	4.77698e-09	Intragenic	412070	69822070	69398789	-	NM_032821	HYDIN	54768
Stimulated	Shift	chr16	69610751	69611250	5.85755	5.83082e-07	3` Proximal	7511	69822070	69618511	-	NM_017558	HYDIN	54768
Stimulated	Shift	chr16	69753751	69754250	5.80378	0	Intragenic	68070	69822070	69398789	-	NM_032821	HYDIN	54768
Unstimulated	Only	chr7	8209501	8210100	5.90939	0	Intragenic	58505	8268305	8119928	-	NM_001136020	ICA1	3382
Unstimulated	Only	chr2	203406001	203406600	5.90939	0	Intragenic	38140	203444440	203398419	-	NM_178231	ICA1L	130026
Stimulated	Only	chr2	204542501	204543000	6.11471	1.85409e-30	3` Proximal	8209	204509715	204534541	+	NM_012092	ICOS	29851
Unstimulated	Only	chr18	42984301	42984900	6.09991	0	5` Distal	-27857	42956743	42935410	-	NM_016097	IER3IP1	51124
Unstimulated	Only	chr1	78964201	78964800	5.95943	0	3` Distal	62149	78888064	78902351	+	NM_006417	IFI44	10561
Unstimulated	Shift	chr10	91125001	91125600	5.87504	0	5` Proximal	-2492	91127792	91134942	+	NM_001010987	IFIT1L	439996
Stimulated	Shift	chr10	91121501	91122000	5.82193	1.84287e-08	5` Proximal	-6042	91127792	91134942	+	NM_001010987	IFIT1L	439996
Stimulated	Shift	chr10	91106751	91107250	5.83985	1.24629e-12	5` Distal	-20792	91127792	91134942	+	NM_001010987	IFIT1L	439996
Stimulated	Only	chr21	33608501	33609250	6.15003	5.75178e-09	5` Distal	-10208	33619083	33653998	+	NM_000629	IFNAR1	3454
Stimulated	Only	chr9	27052001	27052500	5.82193	0	Intragenic	115214	26937036	27052931	+	NM_001099223	IFT74	80173
Unstimulated	Shift	chr12	101387701	101388300	5.89232	0	Intragenic	10508	101398508	101335583	-	NM_001111285	IGF1	3479
Stimulated	Shift	chr12	101351251	101351750	5.80378	0	Intragenic	47008	101398508	101335583	-	NM_001111285	IGF1	3479
Stimulated	Only	chr4	57692751	57693250	5.90939	0	5` Distal	-21704	57671296	57592000	-	NM_001553	IGFBP7	3490
Stimulated	Only	chrX	130175001	130175500	6.06986	0	3` Distal	59912	130251084	130235162	-	NM_001170961	IGSF1	3547
Unstimulated	Only	chr3	120018601	120019200	5.90939	0	3` Distal	83268	120236366	120102168	-	NM_001015887	IGSF11	152404
Stimulated	Only	chr1	18236001	18236500	6.05459	3.55691e-28	5` Distal	-70576	18306826	18577566	+	NM_032880	IGSF21	84966
Stimulated	Only	chr2	213744751	213745250	6.62928	0	5` Distal	-20422	213724578	213572655	-	NM_001079526	IKZF2	22807
Stimulated	Only	chr11	117372251	117372750	5.87504	0	Intragenic	10185	117362315	117377406	+	NM_001558	IL10RA	3587
Stimulated	Only	chr1	67606001	67606500	5.83985	0	Intragenic	60616	67545634	67635171	+	NM_001559	IL12RB2	3595
Stimulated	Only	chr4	142886501	142887000	6.11471	0	3` Distal	12689	142777203	142874061	+	NM_000585	IL15	3600
Stimulated	Only	chr6	52198001	52198500	5.87504	2.35613e-19	3` Distal	11192	52217257	52209442	-	NM_052872	IL17F	112744
Unstimulated	Only	chr1	205079401	205080000	5.99185	1.39721e-06	Intragenic	40863	205038837	205082947	+	NM_153758	IL19	29949
Unstimulated	Only	chr2	113317801	113318400	5.92626	0	5` Proximal	-7273	113310827	113303807	-	NM_000576	IL1B	3553
Stimulated	Only	chr2	113405251	113405750	5.99185	0	3` Distal	12571	113389240	113392929	+	NM_173205	IL1F7	27178
Unstimulated	Shift	chrX	28428001	28428600	6.32018	0	5` Distal	-87301	28515601	29883938	+	NM_014271	IL1RAPL1	11141
Stimulated	Shift	chrX	29818501	29819000	6.1865	0	Intragenic	1303149	28515601	29883938	+	NM_014271	IL1RAPL1	11141
Stimulated	Only	chr12	55022751	55023250	6.20044	4.23037e-25	3` Proximal	2539	55018929	55020461	+	NM_016584	IL23A	51561
Stimulated	Only	chr9	6227001	6227500	5.85755	0	5` Proximal	-4427	6231677	6247982	+	NM_033439	IL33	90865
Stimulated	Only	chr1	165200501	165201000	6.00779	1.07746e-13	Intragenic	10435	165211185	165154619	-	NM_199351	ILDR2	387597
Stimulated	Only	chr1	165192751	165193250	6.00779	2.65727e-13	Intragenic	18185	165211185	165154619	-	NM_199351	ILDR2	387597
Unstimulated	Only	chr7	110150101	110150700	6.14386	0	Intragenic	839183	110989583	110090345	-	NM_032549	IMMP2L	83943
Stimulated	Only	chr8	58005751	58006250	6.08496	0	3` Distal	27041	58068981	58033041	-	NM_017813	IMPAD1	54928
Stimulated	Only	chr3	102430751	102431250	5.82193	0	Intragenic	91109	102522109	102427977	-	NM_016247	IMPG2	50939
Unstimulated	Only	chr1	62321101	62321400	6.35755	0	Intragenic	340514	61980736	62402179	+	NM_176877	INADL	10207
Unstimulated	Only	chr2	98438701	98439300	5.94294	0	Intragenic	11248	98427752	98573927	+	NM_001134224	INPP4A	3631
Unstimulated	Shift	chr4	143382601	143383200	6.1865	0	Intragenic	604154	143987054	143168631	-	NM_001101669	INPP4B	8821
Unstimulated	Shift	chr4	143692801	143693400	5.94294	0	Intragenic	293954	143987054	143168631	-	NM_001101669	INPP4B	8821
Stimulated	Shift	chr4	143883501	143884000	5.85755	0	Intragenic	103304	143987054	143168631	-	NM_001101669	INPP4B	8821
Stimulated	Only	chr2	118642751	118643250	5.97573	0	3` Distal	58933	118562519	118584067	+	NM_016133	INSIG2	51141
Unstimulated	Only	chr9	5189401	5190300	6.1962	0	5` Distal	-14232	5175618	5153862	-	NM_007179	INSL6	11172
Unstimulated	Only	chr1	210257101	210257700	5.87504	0	Intragenic	18107	210275507	210181320	-	NM_015434	INTS7	25896
Unstimulated	Only	chr8	28697101	28697700	5.89232	0	Intragenic	106217	28803617	28681098	-	NM_001145159	INTS9	55756
Stimulated	Only	chr12	30690501	30691000	5.85755	0	Intragenic	49268	30740018	30673188	-	NM_006390	IPO8	10526
Stimulated	Only	chr3	10172751	10173250	5.97573	0	5` Proximal	-8562	10181562	10260427	+	NM_001570	IRAK2	3656
Stimulated	Only	chr3	10239001	10239500	6.15821	1.20154e-33	Intragenic	57688	10181562	10260427	+	NM_001570	IRAK2	3656
Unstimulated	Only	chr4	185558101	185558700	5.87504	4.17731e-15	Intragenic	74320	185632720	185545869	-	NM_002199	IRF2	3660
Unstimulated	Shift	chr2	227288701	227289300	5.94294	0	3` Distal	15276	227371750	227304276	-	NM_005544	IRS1	3667
Unstimulated	Shift	chr2	227348401	227349000	6.00779	0	Intragenic	23050	227371750	227304276	-	NM_005544	IRS1	3667
Stimulated	Shift	chr2	227346751	227347250	6.11471	0	Intragenic	24750	227371750	227304276	-	NM_005544	IRS1	3667
Stimulated	Shift	chr2	227279251	227279500	7.15987	0	3` Distal	24901	227371750	227304276	-	NM_005544	IRS1	3667
Unstimulated	Only	chr16	52941301	52941900	5.89232	0	5` Distal	-63721	52877879	52874712	-	NM_024336	IRX3	79191
Unstimulated	Only	chr5	1989901	1990500	6.06986	0	5` Distal	-54320	1935880	1930540	-	NM_016358	IRX4	50805
Unstimulated	Only	chr16	53831701	53832300	5.92626	0	5` Distal	-83971	53915971	53922173	+	NM_024335	IRX6	79190
Unstimulated	Only	chr5	62043301	62043900	6.11471	0	3` Distal	63352	62108926	62106952	-	NM_001080540	ISCA1L	389293
Unstimulated	Only	chr15	66543601	66543900	6.52356	0	5` Distal	-32204	66511546	66381095	-	NM_001004439	ITGA11	22801
Stimulated	Only	chr2	172927751	172928250	5.90939	0	5` Distal	-72559	173000559	173079427	+	NM_000210	ITGA6	3655
Unstimulated	Only	chr3	37601401	37602000	5.87504	0	Intragenic	132884	37468816	37836285	+	NM_002207	ITGA9	3680
Unstimulated	Only	chr17	3657601	3658200	5.89232	0	5` Proximal	-6614	3651286	3564667	-	NM_002208	ITGAE	3682
Unstimulated	Only	chr10	33339601	33340200	5.89232	5.00476e-27	5` Distal	-52601	33287299	33229251	-	NM_002211	ITGB1	3688
Unstimulated	Only	chr1	224978401	224979000	6.08496	0	Intragenic	14799	224993499	224886013	-	NM_002221	ITPKB	3707
Stimulated	Only	chr3	4862001	4862500	5.97573	4.23037e-25	Intragenic	352219	4510031	4864522	+	NM_001099952	ITPR1	3708
Stimulated	Only	chr3	4546251	4546750	5.85755	0	Intragenic	36469	4510031	4864522	+	NM_001099952	ITPR1	3708
Stimulated	Only	chr6	150805251	150805750	5.82193	0	3` Distal	38043	150731720	150767457	+	NM_001164694	IYD	389434
Unstimulated	Only	chr20	10593601	10594200	5.89232	9.87108e-35	Intragenic	8794	10602694	10566331	-	NM_000214	JAG1	182
Unstimulated	Shift	chr9	5075101	5075700	5.94294	0	Intragenic	100156	4975244	5118182	+	NM_004972	JAK2	3717
Stimulated	Shift	chr9	4926751	4927250	5.89232	0	5` Distal	-48244	4975244	5118182	+	NM_004972	JAK2	3717
Stimulated	Only	chr4	6172251	6172750	5.89232	0	Intragenic	80719	6253219	6078826	-	NM_001099433	JAKMIP1	152789
Stimulated	Only	chr4	6167251	6167750	5.85755	0	Intragenic	85719	6253219	6078826	-	NM_001099433	JAKMIP1	152789
Stimulated	Only	chr21	25962501	25963000	5.94294	1.4484e-32	Intragenic	29291	25933459	26009106	+	NM_021219	JAM2	58494
Unstimulated	Only	chr6	15472201	15472800	6.41886	0	Intragenic	117995	15354505	15630232	+	NM_004973	JARID2	3720
Unstimulated	Only	chr16	27058501	27059100	5.92626	0	5` Distal	-63507	27122307	27140590	+	NM_024773	JMJD5	79831
Stimulated	Only	chrX	8443001	8443250	6.33985	0	3` Distal	13789	8660227	8456914	-	NM_000216	KAL1	3730
Unstimulated	Only	chr3	125289301	125289900	6.30735	0	5` Proximal	-6647	125296247	125922725	+	NM_001024660	KALRN	8997
Unstimulated	Only	chr9	477901	478500	6.17243	0	5` Distal	-16502	494702	736103	+	NM_015158	KANK1	23189
Unstimulated	Only	chr11	30015301	30015900	6.14386	0	5` Distal	-20536	29995064	29988340	-	NM_002233	KCNA4	3739
Unstimulated	Shift	chr3	157417501	157418100	5.85755	0	5` Distal	-73669	157491469	157739621	+	NM_172159	KCNAB1	7881
Stimulated	Shift	chr3	157388251	157388750	5.92626	0	Intragenic	45056	157343444	157739621	+	NM_003471	KCNAB1	7881
Unstimulated	Only	chr8	73688701	73689300	5.94294	0	Intragenic	76821	73612179	74013138	+	NM_004770	KCNB2	9312
Unstimulated	Only	chr8	73839601	73840200	5.87504	0	Intragenic	227721	73612179	74013138	+	NM_004770	KCNB2	9312
Stimulated	Only	chr12	73664001	73664500	5.94294	0	3` Distal	55912	73889778	73720162	-	NM_139136	KCNC2	3747
Unstimulated	Only	chr19	55521901	55522500	6.06986	7.94634e-34	Intragenic	2246	55524446	55510576	-	NM_004977	KCNC3	3748
Unstimulated	Only	chr1	110613901	110614500	5.90939	0	3` Distal	36011	110555587	110578189	+	NM_001039574	KCNC4	3749
Unstimulated	Shift	chr7	119770201	119770800	5.99185	0	Intragenic	69543	119700957	120177623	+	NM_012281	KCND2	3751
Stimulated	Shift	chr7	120080751	120081250	5.83985	0	Intragenic	380043	119700957	120177623	+	NM_012281	KCND2	3751
Unstimulated	Only	chr1	112135801	112136400	6.20044	1.44058e-31	Intragenic	197200	112333300	112119976	-	NM_004980	KCND3	3752
Unstimulated	Only	chr2	223685701	223686300	5.87504	2.03865e-16	3` Distal	57401	223625105	223628599	+	NM_080671	KCNE4	23704
Stimulated	Only	chr2	10974751	10975250	6.29442	0	3` Proximal	3198	10969513	10971802	+	NM_002236	KCNF1	3754
Unstimulated	Only	chr1	209229301	209229900	6.05459	0	Intragenic	144480	209374080	208918279	-	NM_002238	KCNH1	3756
Stimulated	Only	chr2	163047001	163047500	5.80378	0	Intragenic	356236	163403486	162988002	-	NM_173162	KCNH7	90134
Unstimulated	Only	chr3	19588201	19588800	6.32018	0	3` Distal	36361	19165020	19552139	+	NM_144633	KCNH8	131096
Stimulated	Only	chr5	169935001	169935500	5.80378	0	Intragenic	221792	169713458	170096214	+	NM_001034838	KCNIP1	30820
Stimulated	Only	chr4	20371751	20372250	5.90939	0	Intragenic	936416	21308416	20339336	-	NM_001035003	KCNIP4	80333
Stimulated	Only	chr4	21111751	21112250	5.83985	1.02033e-30	Intragenic	196416	21308416	20339336	-	NM_001035003	KCNIP4	80333
Stimulated	Only	chr4	21301251	21301750	5.83985	0	Intragenic	6916	21308416	20339336	-	NM_001035003	KCNIP4	80333
Stimulated	Only	chr17	21177751	21178250	5.82193	7.09033e-07	5` Distal	-42291	21220291	21263772	+	NM_021012	KCNJ12	3768
Unstimulated	Only	chr2	233354401	233355000	5.87504	0	5` Proximal	-5181	233349519	233339103	-	NM_002242	KCNJ13	3769
Stimulated	Only	chr17	65523001	65523500	5.82193	3.2893e-12	5` Distal	-59770	65583020	65643341	+	NM_018658	KCNJ16	3773
Stimulated	Only	chr14	87728501	87729250	6.1962	0	Intragenic	134134	87863009	87716206	-	NM_021161	KCNK10	54207
Unstimulated	Only	chr2	47724001	47724600	6.1865	0	5` Distal	-73326	47650974	47601418	-	NM_022055	KCNK12	56660
Unstimulated	Shift	chr1	213315901	213316500	6.17243	1.44058e-31	5` Proximal	-6982	213323182	213477059	+	NM_001017425	KCNK2	3776
Unstimulated	Shift	chr1	213329701	213330300	5.94294	0	Intragenic	84493	213245507	213477059	+	NM_001017424	KCNK2	3776
Stimulated	Shift	chr1	213540501	213541000	6.12936	0	3` Distal	63691	213323182	213477059	+	NM_001017425	KCNK2	3776
Stimulated	Only	chr2	26771501	26772000	6.02356	2.81928e-17	Intragenic	2666	26769084	26807570	+	NM_002246	KCNK3	3777
Stimulated	Only	chr2	26761751	26762250	6.00779	8.91207e-17	5` Proximal	-7084	26769084	26807570	+	NM_002246	KCNK3	3777
Stimulated	Only	chr8	140771501	140772000	6.30735	0	Intragenic	12731	140784481	140693985	-	NM_016601	KCNK9	51305
Stimulated	Only	chr8	140798251	140798750	5.90939	3.28935e-23	5` Distal	-14019	140784481	140693985	-	NM_016601	KCNK9	51305
Unstimulated	Only	chr10	78888301	78888900	5.95943	0	Intragenic	178983	79067583	78299364	-	NM_001014797	KCNMA1	3778
Unstimulated	Only	chr10	78229801	78230400	6.17243	0	3` Distal	69264	79067583	78299364	-	NM_001014797	KCNMA1	3778
Stimulated	Only	chr5	169763501	169764000	5.92626	0	5` Distal	-14534	169749216	169737744	-	NM_004137	KCNMB1	3779
Unstimulated	Only	chr3	180470101	180470700	5.92626	1.39787e-36	5` Proximal	-2868	180467532	180440230	-	NM_001163677	KCNMB3	27094
Unstimulated	Only	chr1	153051601	153052200	6.00779	0	Intragenic	57478	153109378	152946536	-	NM_002249	KCNN3	3782
Unstimulated	Only	chr8	133341601	133342200	5.85755	0	Intragenic	220286	133562186	133210437	-	NM_004519	KCNQ3	3786
Stimulated	Only	chr2	17920001	17920500	6.06986	0	5` Proximal	-3175	17923425	17977706	+	NM_002252	KCNS3	3790
Stimulated	Only	chr1	194366751	194367250	5.82193	0	3` Distal	94535	194844122	194461535	-	NM_198503	KCNT2	343450
Stimulated	Only	chr16	29847001	29847500	5.80378	0	5` Proximal	-2204	29845046	29825161	-	NM_178863	KCTD13	253980
Stimulated	Only	chr5	143579751	143580250	5.82193	0	Intragenic	49371	143530629	143837137	+	NM_020768	KCTD16	57528
Stimulated	Only	chr5	143930251	143930750	6.21425	0	3` Distal	93363	143530629	143837137	+	NM_020768	KCTD16	57528
Stimulated	Only	chr4	43896001	43896500	5.83985	0	Intragenic	249331	44145581	43870678	-	NM_198353	KCTD8	386617
Stimulated	Only	chr1	23270751	23271250	5.90939	0	Intragenic	52473	23218527	23282771	+	NM_001009999	KDM1A	23028
Stimulated	Only	chrX	44850501	44851000	5.89232	0	Intragenic	233384	44617366	44856789	+	NM_021140	KDM6A	7403
Unstimulated	Only	chr4	55613101	55614000	6.2628	0	3` Distal	25633	55686519	55639183	-	NM_002253	KDR	3791
Unstimulated	Only	chr6	62892001	62892600	5.90939	0	Intragenic	161759	63054059	62447823	-	NM_152688	KHDRBS2	202559
Unstimulated	Only	chr8	126120301	126120900	5.95943	1.1876e-07	Intragenic	52643	126173243	126105684	-	NM_014846	KIAA0196	9897
Unstimulated	Only	chr14	69185401	69186000	5.87504	0	Intragenic	37638	69148062	69251612	+	NM_014734	KIAA0247	9766
Stimulated	Only	chr14	74219501	74220250	6.31604	0	Intragenic	29685	74249560	74197707	-	NM_001039479	KIAA0317	9870
Stimulated	Only	chr1	35692501	35693000	5.80378	8.52663e-12	Intragenic	102874	35795624	35671678	-	NM_024874	KIAA0319L	79932
Unstimulated	Only	chr20	36085201	36085800	6.06986	0	Intragenic	9747	36095247	36044836	-	NM_014657	KIAA0406	9675
Unstimulated	Only	chr18	44600101	44600700	5.89232	0	Intragenic	280976	44319424	44643576	+	NM_001142397	KIAA0427	9811
Unstimulated	Shift	chr13	41060101	41060700	5.90939	0	Intragenic	372821	41433221	41038960	-	NM_015058	KIAA0564	28984
Unstimulated	Shift	chr13	41094901	41095500	5.85755	9.87108e-35	Intragenic	338021	41433221	41038960	-	NM_015058	KIAA0564	28984
Stimulated	Shift	chr13	41359251	41359750	6.02356	0	Intragenic	73721	41433221	41038960	-	NM_015058	KIAA0564	28984
Unstimulated	Only	chr12	53639101	53639700	5.97573	0	Intragenic	22489	53661889	53630195	-	NM_001098815	KIAA0748	9840
Stimulated	Only	chr7	36337001	36337500	5.92626	0	Intragenic	59009	36396259	36330283	-	NM_001100425	KIAA0895	23366
Stimulated	Only	chr10	75224001	75224500	5.87504	0	Intragenic	8640	75215610	75231557	+	NM_015037	KIAA0913	23053
Stimulated	Only	chr4	154639251	154639750	5.80378	0	Intragenic	32553	154606947	154777310	+	NM_001131007	KIAA0922	23240
Unstimulated	Shift	chr6	84983701	84984300	6.00779	0	Intragenic	10054	84994054	84890678	-	NM_014895	KIAA1009	22832
Unstimulated	Shift	chr6	84986401	84987000	6.02356	0	Intragenic	7354	84994054	84890678	-	NM_014895	KIAA1009	22832
Unstimulated	Shift	chr6	85020901	85021500	6.05459	0	5` Distal	-27146	84994054	84890678	-	NM_014895	KIAA1009	22832
Stimulated	Shift	chr6	84927501	84928250	6.25191	0	Intragenic	66179	84994054	84890678	-	NM_014895	KIAA1009	22832
Unstimulated	Shift	chr1	15165301	15165900	5.99185	0	Intragenic	367801	14797799	15267238	+	NM_015209	KIAA1026	23254
Stimulated	Shift	chr1	14860001	14860500	5.82193	0	Intragenic	62451	14797799	15267238	+	NM_015209	KIAA1026	23254
Stimulated	Shift	chr1	14930251	14930750	5.82193	2.41337e-26	Intragenic	132701	14797799	15267238	+	NM_015209	KIAA1026	23254
Stimulated	Shift	chr1	14736251	14736750	5.82193	0	5` Distal	-61299	14797799	15267238	+	NM_015209	KIAA1026	23254
Unstimulated	Shift	chr10	24631201	24632100	6.27361	0	Intragenic	607970	24023680	24876778	+	NM_001098500	KIAA1217	56243
Stimulated	Shift	chr10	24789501	24790000	5.85755	0	Intragenic	766070	24023680	24876778	+	NM_001098500	KIAA1217	56243
Unstimulated	Only	chr1	109520101	109520700	6.00779	0	Intragenic	62293	109458107	109550924	+	NM_020775	KIAA1324	57535
Unstimulated	Only	chr1	109559101	109559700	6.33289	1.1387e-15	3` Proximal	8476	109458107	109550924	+	NM_020775	KIAA1324	57535
Stimulated	Only	chr1	230982501	230983000	5.82193	0	5` Distal	-24510	231007260	231012715	+	NM_019090	KIAA1383	54627
Stimulated	Only	chr3	115179001	115179500	5.87504	0	Intragenic	78900	115258150	115165673	-	NM_020817	KIAA1407	57577
Unstimulated	Only	chr12	13114501	13115100	6.38264	0	Intragenic	26219	13088581	13127650	+	NM_020853	KIAA1467	57613
Stimulated	Only	chr2	226142751	226143250	5.82193	0	Intragenic	169155	225973845	226226978	+	NM_020864	KIAA1486	57624
Unstimulated	Only	chr7	138294901	138295500	5.90939	0	Intragenic	21404	138316604	138166667	-	NM_001164665	KIAA1549	57670
Unstimulated	Only	chr22	23718001	23718600	5.87504	0	5` Distal	-35640	23753940	23923413	+	NM_001145206	KIAA1671	85379
Unstimulated	Shift	chr4	175471801	175472400	5.85755	0	Intragenic	30698	175441402	175478056	+	NM_001040157	KIAA1712	80817
Stimulated	Shift	chr4	175381251	175381750	5.89232	0	5` Distal	-59902	175441402	175478056	+	NM_001040157	KIAA1712	80817
Stimulated	Only	chr2	61144001	61144500	6.06986	0	5` Proximal	-2259	61146509	61204917	+	NM_001129993	KIAA1841	84542
Unstimulated	Only	chr2	8903401	8904000	6.22792	3.94537e-33	5` Proximal	-8494	8895206	8786437	-	NM_020738	KIDINS220	57498
Unstimulated	Shift	chr6	17953801	17954400	6.14386	0	Intragenic	141678	18095778	17871902	-	NM_001105566	KIF13A	63971
Unstimulated	Shift	chr6	18038401	18039000	5.85755	0	Intragenic	57078	18095778	17868563	-	NM_001105568	KIF13A	63971
Stimulated	Shift	chr6	17913251	17913750	5.83985	0	Intragenic	182278	18095778	17871902	-	NM_001105566	KIF13A	63971
Stimulated	Only	chr1	198836001	198836500	5.87504	0	Intragenic	20235	198856485	198787247	-	NM_014875	KIF14	9928
Unstimulated	Only	chr10	91436701	91437300	5.92626	0	5` Distal	-14346	91451346	91524680	+	NM_016195	KIF20B	9585
Stimulated	Only	chr12	37988251	37988750	5.80378	0	Intragenic	134685	38123185	37973296	-	NM_017641	KIF21A	55605
Stimulated	Only	chr15	67512751	67513250	6.06986	0	Intragenic	19259	67493741	67527818	+	NM_004856	KIF23	9493
Unstimulated	Only	chr17	49168801	49169400	5.94294	0	5` Distal	-86137	49255237	49257572	+	NM_032559	KIF2B	84643
Unstimulated	Only	chr17	49327201	49327800	5.87504	0	3` Distal	69928	49255237	49257572	+	NM_032559	KIF2B	84643
Unstimulated	Only	chr20	30361801	30362400	5.87504	7.17651e-20	Intragenic	32973	30329127	30386472	+	NM_004798	KIF3B	9371
Stimulated	Only	chr10	32447751	32448250	6.06986	0	5` Distal	-62623	32385377	32337943	-	NM_004521	KIF5B	3799
Unstimulated	Only	chr2	149396101	149396700	5.85755	0	Intragenic	47112	149349288	149591519	+	NM_004522	KIF5C	3800
Unstimulated	Only	chr2	149335201	149335800	5.89232	3.11476e-26	5` Distal	-13788	149349288	149591519	+	NM_004522	KIF5C	3800
Stimulated	Only	chr6	39477001	39477500	5.83985	0	Intragenic	323909	39801159	39410853	-	NM_145027	KIF6	221458
Stimulated	Only	chr3	47262001	47262500	5.82193	3.43493e-27	Intragenic	37091	47299341	47244520	-	NM_001134878	KIF9	64147
Unstimulated	Shift	chr1	156333601	156334200	6.14386	0	3` Core	1432	156229686	156332468	+	NM_018240	KIRREL	55243
Unstimulated	Shift	chr1	156267001	156267600	5.90939	1.18598e-28	Intragenic	37614	156229686	156332468	+	NM_018240	KIRREL	55243
Stimulated	Shift	chr1	156207251	156207750	6.06986	2.35613e-19	5` Distal	-22186	156229686	156332468	+	NM_018240	KIRREL	55243
Stimulated	Only	chr13	32461251	32461750	5.85755	0	5` Distal	-27070	32488570	32538281	+	NM_004795	KL	9365
Unstimulated	Only	chr4	38378701	38379300	5.85755	0	Intragenic	36816	38342184	38379524	+	NM_016531	KLF3	51274
Unstimulated	Shift	chr10	3870901	3871500	6.15821	0	5` Distal	-53727	3817473	3808188	-	NM_001160124	KLF6	1316
Stimulated	Shift	chr10	3812001	3812500	5.80378	1.64172e-25	Intragenic	5223	3817473	3808188	-	NM_001160124	KLF6	1316
Stimulated	Only	chr2	207712501	207713000	6.22792	0	Intragenic	26109	207738859	207653773	-	NM_003709	KLF7	8609
Stimulated	Only	chr2	207647001	207647500	5.80378	0	3` Proximal	6523	207738859	207653773	-	NM_003709	KLF7	8609
Unstimulated	Only	chr7	129541801	129542400	5.99185	0	Intragenic	44516	129497584	129560829	+	NM_014997	KLHDC10	23008
Stimulated	Only	chr1	171931251	171931750	6.03916	0	5` Distal	-19202	171950702	172022463	+	NM_014458	KLHL20	27252
Unstimulated	Only	chr8	124718401	124719000	5.92626	0	3` Proximal	8395	124734371	124727095	-	NM_001081675	KLHL38	340359
Unstimulated	Only	chr3	187909501	187910100	6.33289	0	5` Proximal	-7991	187917791	187944892	+	NM_000893	KNG1	3827
Stimulated	Only	chr2	88141001	88141500	6.11471	0	5` Proximal	-4887	88136363	88107838	-	NM_016618	KRCC1	51315
Stimulated	Only	chr22	27844501	27845000	5.97573	0	Intragenic	45685	27799065	27872803	+	NM_001039570	KREMEN1	83999
Stimulated	Only	chr17	36206251	36206750	5.83985	0	Intragenic	3237	36209737	36201973	-	NM_181535	KRT28	162605
Unstimulated	Shift	chr12	51241501	51242100	5.97573	0	5` Proximal	-8602	51233198	51223960	-	NM_033448	KRT71	112802
Stimulated	Shift	chr12	51215501	51216000	6.05459	0	3` Proximal	8210	51233198	51223960	-	NM_033448	KRT71	112802
Stimulated	Only	chr12	51099751	51100250	5.92626	0	3` Proximal	4120	51114377	51104120	-	NM_004693	KRT75	9119
Unstimulated	Only	chr17	22848601	22849200	6.00779	0	Intragenic	25738	22823162	22974845	+	NM_014238	KSR1	8844
Unstimulated	Shift	chr12	116443801	116444400	5.92626	0	Intragenic	446311	116890411	116375199	-	NM_173598	KSR2	283455
Stimulated	Shift	chr12	116626001	116626500	6.14386	0	Intragenic	264161	116890411	116375199	-	NM_173598	KSR2	283455
Stimulated	Only	chr14	49813001	49813500	5.82193	0	Intragenic	35447	49848697	49778901	-	NM_024884	L2HGDH	79944
Stimulated	Only	chr6	108747751	108748250	5.90939	0	Intragenic	25210	108722790	108950944	+	NM_145315	LACE1	246269
Stimulated	Only	chr7	107425751	107426250	5.80378	0	Intragenic	5040	107431040	107351481	-	NM_002291	LAMB1	3912
Stimulated	Only	chr1	181373251	181373750	6.17243	0	Intragenic	114283	181259217	181381350	+	NM_002293	LAMC1	3915
Unstimulated	Only	chr1	31013701	31014300	5.85755	1.63258e-14	5` Distal	-10730	31003270	30977901	-	NM_006762	LAPTM5	7805
Unstimulated	Only	chr22	32359501	32360100	6.06986	0	Intragenic	286616	32646416	31999061	-	NM_004737	LARGE	9215
Unstimulated	Only	chr2	169093801	169094400	6.00779	2.04272e-17	Intragenic	73020	169021080	169339398	+	NM_203463	LASS6	253782
Stimulated	Only	chr13	20543751	20544250	5.82193	0	5` Distal	-10278	20533722	20445175	-	NM_014572	LATS2	26524
Unstimulated	Only	chr1	223650601	223651200	5.90939	0	3` Proximal	4926	223682407	223655826	-	NM_002296	LBR	3930
Unstimulated	Shift	chr1	150920401	150921000	6.21425	0	5` Proximal	-4522	150925222	150926498	+	NM_014357	LCE2B	26239
Stimulated	Shift	chr1	150922751	150923000	6.33985	0	5` Proximal	-2347	150925222	150926498	+	NM_014357	LCE2B	26239
Stimulated	Only	chr1	150898751	150899250	5.89232	0	5` Proximal	-3495	150902495	150903759	+	NM_178430	LCE2D	353141
Unstimulated	Only	chr15	41410201	41410800	5.97573	0	5` TSS	-317	41410183	41407265	-	NM_014793	LCMT2	9836
Stimulated	Only	chr9	139000251	139000750	5.83985	0	3` Core	469	138997265	139000031	+	NM_207510	LCNL1	401562
Unstimulated	Only	chr4	16129201	16129800	5.92626	0	Intragenic	380022	16509522	16112261	-	NM_001130834	LDB2	9079
Stimulated	Only	chr11	18443001	18443500	5.85755	2.35613e-19	Intragenic	9301	18433949	18457723	+	NM_001144071	LDHAL6A	160287
Stimulated	Only	chr12	21719751	21720250	5.82193	0	5` Distal	-17957	21702043	21679542	-	NM_002300	LDHB	3945
Stimulated	Only	chr11	36088001	36088500	5.92626	7.42762e-15	Intragenic	166063	35922187	36209417	+	NM_174902	LDLRAD3	143458
Stimulated	Only	chr3	158183501	158184000	5.90939	0	Intragenic	156961	158026789	158246612	+	NM_001004316	LEKR1	389170
Stimulated	Only	chr1	151458001	151458500	5.83985	4.41188e-10	3` Distal	14030	151442542	151444220	+	NM_001010857	LELP1	149018
Stimulated	Only	chr12	63873751	63874250	5.94294	1.23549e-31	Intragenic	24383	63849617	63928406	+	NM_001167614	LEMD3	23592
Unstimulated	Only	chr1	65775001	65775600	5.90939	0	Intragenic	116465	65658835	65873698	+	NM_001003679	LEPR	54741
Stimulated	Only	chr19	44958001	44958500	5.82193	0	5` TSS	-823	44959073	44968613	+	NM_001143832	LEUTX	342900
Stimulated	Only	chr10	95525001	95525750	6.52945	0	Intragenic	17820	95507555	95547906	+	NM_005097	LGI1	9211
Stimulated	Only	chr4	24698501	24699000	5.89232	0	5` Distal	-57238	24641512	24609568	-	NM_018176	LGI2	55203
Stimulated	Only	chr1	200546501	200547000	5.89232	1.5323e-22	Intragenic	117010	200429740	200555512	+	NM_001017403	LGR6	59352
Stimulated	Only	chr1	200501501	200502000	5.83985	1.02033e-30	Intragenic	72010	200429740	200555512	+	NM_001017403	LGR6	59352
Stimulated	Only	chrX	111805251	111805750	5.80378	0	Intragenic	4531	111810031	111760534	-	NM_178175	LHFPL1	340596
Stimulated	Only	chr5	78009501	78010000	5.82193	0	5` Distal	-29346	77980404	77816793	-	NM_005779	LHFPL2	10184
Unstimulated	Shift	chr7	104243401	104244000	6.41886	0	Intragenic	487361	103756339	104336239	+	NM_199000	LHFPL3	375612
Stimulated	Shift	chr7	104303251	104303750	5.87504	0	Intragenic	547161	103756339	104336239	+	NM_199000	LHFPL3	375612
Stimulated	Shift	chr7	104038251	104038750	5.85755	0	Intragenic	282161	103756339	104336239	+	NM_199000	LHFPL3	375612
Stimulated	Only	chr1	75296751	75297250	5.89232	6.3155e-29	5` Distal	-69706	75366706	75399806	+	NM_001001933	LHX8	431707
Stimulated	Only	chr5	38638001	38638500	5.87504	0	5` Proximal	-6986	38631264	38510821	-	NM_002310	LIFR	3977
Stimulated	Only	chr4	41169501	41170000	5.83985	0	Intragenic	112190	41057560	41396818	+	NM_001112717	LIMCH1	22998
Stimulated	Only	chr6	105474501	105474750	6.56986	0	5` Distal	-36990	105511615	105637899	+	NM_001004317	LIN28B	389421
Stimulated	Only	chr12	79771751	79772250	5.83985	0	Intragenic	83825	79855825	79715301	-	NM_004664	LIN7A	8825
Stimulated	Only	chr15	75725501	75726000	5.83985	0	5` Distal	-13986	75711764	75692423	-	NM_032808	LINGO1	84894
Unstimulated	Only	chr9	28045201	28045800	5.85755	0	Intragenic	663803	28709303	27938527	-	NM_152570	LINGO2	158038
Stimulated	Only	chr15	56527251	56527750	6.39482	0	Intragenic	16034	56511466	56648365	+	NM_000236	LIPC	3990
Unstimulated	Only	chr3	186706501	186707100	6.03916	0	3` Core	1463	186753063	186708263	-	NM_139248	LIPH	200879
Unstimulated	Only	chr5	96426901	96427500	5.89232	0	3` Distal	26129	96504276	96453329	-	NM_153234	LIX1	167410
Unstimulated	Shift	chr3	8580001	8580600	6.21425	0	Intragenic	61790	8518510	8584806	+	NM_014583	LMCD1	29995
Stimulated	Shift	chr3	8604751	8605250	5.82193	1.64394e-33	3` Distal	20194	8518510	8584806	+	NM_014583	LMCD1	29995
Stimulated	Shift	chr3	8505001	8505500	5.82193	4.73111e-10	5` Distal	-13260	8518510	8584806	+	NM_014583	LMCD1	29995
Unstimulated	Only	chr11	33923101	33923700	5.90939	0	5` Distal	-52988	33870412	33836698	-	NM_005574	LMO2	4005
Stimulated	Only	chr12	16586501	16587000	5.89232	0	3` Proximal	5823	16650698	16592573	-	NM_018640	LMO3	55885
Stimulated	Only	chr1	200166001	200166500	5.89232	1.5323e-22	Intragenic	16089	200182339	200132206	-	NM_012134	LMOD1	25802
Stimulated	Only	chr3	69250251	69250750	6.11471	0	Intragenic	3936	69254436	69238728	-	NM_198271	LMOD3	56203
Unstimulated	Shift	chr1	163431001	163431900	6.20752	0	3` Proximal	6278	163449136	163437728	-	NM_001033507	LMX1A	4009
Stimulated	Shift	chr1	163404501	163405000	5.85755	0.0389734	3` Distal	32978	163449136	163437728	-	NM_001033507	LMX1A	4009
Stimulated	Shift	chr1	163353751	163354250	5.82193	0	3` Distal	83728	163449136	163437728	-	NM_001033507	LMX1A	4009
Stimulated	Only	chr1	32587501	32588000	5.83985	0	3` Distal	11707	32600431	32599457	-	NM_001167676	LOC100128071	100128071
Stimulated	Only	chr2	39008501	39009000	5.85755	0	Intragenic	8658	39000092	39056092	+	NM_001145451	LOC100271715	100271715
Stimulated	Only	chr2	131883001	131883500	5.94294	2.82248e-25	5` Distal	-45049	131838201	131834534	-	NM_001077637	LOC150786	150786
Unstimulated	Only	chr5	135199201	135199800	6.12936	0	Intragenic	1237	135198263	135252223	+	NM_145282	LOC153328	153328
Unstimulated	Only	chr2	46558801	46559400	6.08496	0	5` Proximal	-1107	46560207	46565067	+	NM_001145051	LOC388946	388946
Stimulated	Only	chr3	161362001	161362500	6.12936	0	5` Distal	-63866	161426116	161428693	+	NM_001168214	LOC401097	401097
Unstimulated	Only	chr1	207615001	207615600	6.03916	0	5` Distal	-53490	207668790	207672515	+	NM_001104548	LOC642587	642587
Stimulated	Only	chr16	20750501	20751000	5.87504	0	Intragenic	25483	20725267	20768490	+	NM_001144924	LOC81691	81691
Stimulated	Only	chr16	46909251	46909750	5.82193	0	Intragenic	73789	46835711	46944908	+	NM_031490	LONP2	83752
Stimulated	Only	chrX	118037001	118037500	6.11471	0	3` Core	1273	117992740	118035977	+	NM_001031855	LONRF3	79836
Unstimulated	Shift	chr1	151494601	151495200	5.85755	0	5` Proximal	-3902	151498802	151501224	+	NM_000427	LOR	4014
Stimulated	Shift	chr1	151498001	151498500	6.05459	0	5` TSS	-552	151498802	151501224	+	NM_000427	LOR	4014
Stimulated	Only	chr15	72024751	72025250	5.83985	2.41337e-26	Intragenic	19159	72005841	72031531	+	NM_005576	LOXL1	4016
Unstimulated	Only	chr9	112830901	112831500	6.15821	0	Intragenic	8986	112840186	112675874	-	NM_001401	LPAR1	1902
Stimulated	Only	chr2	11838751	11839250	5.94294	0	Intragenic	34810	11804190	11884984	+	NM_145693	LPIN1	23175
Unstimulated	Shift	chr3	189278701	189279300	6.25489	0	5` Distal	-75356	189354356	190091153	+	NM_001167672	LPP	4026
Unstimulated	Shift	chr3	189659101	189659700	6.00779	0	Intragenic	305044	189354356	190091153	+	NM_001167672	LPP	4026
Stimulated	Shift	chr3	189506251	189506750	5.80378	0	Intragenic	80614	189425886	190091153	+	NM_001167671	LPP	4026
Unstimulated	Shift	chr4	152021701	152022300	6.05459	0	Intragenic	134329	152156329	151405045	-	NM_006726	LRBA	987
Stimulated	Shift	chr4	152032751	152033250	5.80378	0	Intragenic	123329	152156329	151405045	-	NM_006726	LRBA	987
Stimulated	Shift	chr4	152184751	152185250	5.82193	0	5` Distal	-28671	152156329	151405045	-	NM_006726	LRBA	987
Stimulated	Only	chr6	40528251	40528750	5.89232	4.73111e-10	Intragenic	134604	40663104	40467350	-	NM_020737	LRFN2	57497
Stimulated	Only	chr14	41089751	41090250	6.03916	0	5` Distal	-56513	41146513	41443504	+	NM_152447	LRFN5	145581
Stimulated	Only	chr7	133562251	133562750	5.99185	0	Intragenic	99856	133462644	133599473	+	NM_144648	LRGUK	136332
Unstimulated	Shift	chr1	113436001	113436600	5.85755	0	Intragenic	18947	113417353	113468865	+	NM_014813	LRIG2	9860
Stimulated	Shift	chr1	113398501	113399000	6.44251	0	5` Distal	-18603	113417353	113468865	+	NM_014813	LRIG2	9860
Unstimulated	Only	chr12	57525001	57525600	5.92626	0	3` Distal	26903	57600529	57552203	-	NM_153377	LRIG3	121227
Stimulated	Only	chr12	55812251	55812750	5.82193	0	Intragenic	3952	55808548	55893392	+	NM_002332	LRP1	10438
Unstimulated	Shift	chr2	141494401	141495000	5.95943	0	Intragenic	1111040	142605740	140705465	-	NM_018557	LRP1B	53353
Stimulated	Shift	chr2	142578751	142579250	5.85755	0	Intragenic	26740	142605740	140705465	-	NM_018557	LRP1B	53353
Stimulated	Shift	chr2	142157251	142157750	5.85755	0	Intragenic	448240	142605740	140705465	-	NM_018557	LRP1B	53353
Stimulated	Only	chr2	169974751	169975250	5.85755	5.69366e-20	5` Distal	-47632	169927368	169691864	-	NM_004525	LRP2	4036
Stimulated	Only	chr2	169743001	169743500	5.90939	0	Intragenic	184118	169927368	169691864	-	NM_004525	LRP2	4036
Stimulated	Only	chr12	12170751	12171250	6.1865	0	Intragenic	140078	12311078	12160227	-	NM_002336	LRP6	4040
Stimulated	Only	chr2	43976251	43976750	6.05459	0	Intragenic	100148	44076648	43966866	-	NM_133259	LRPPRC	10128
Stimulated	Only	chr6	53886501	53887000	5.82193	0	Intragenic	119014	53767736	53896878	+	NM_018214	LRRC1	55227
Stimulated	Only	chr7	102340501	102341000	5.85755	1.41175e-24	5` TSS	171	102340579	102372790	+	NM_001031692	LRRC17	10234
Stimulated	Only	chr3	26629751	26630500	6.15003	0	5` Proximal	-9178	26639303	26727269	+	NM_052953	LRRC3B	116135
Stimulated	Only	chr7	127383001	127383500	5.89232	0	3` Distal	71109	127458238	127454359	-	NM_022143	LRRC4	64101
Stimulated	Only	chr11	40249751	40250250	5.89232	0	Intragenic	22240	40272240	40092328	-	NM_020929	LRRC4C	57689
Stimulated	Only	chr11	40235501	40236000	6.30735	0	Intragenic	36490	40272240	40092328	-	NM_020929	LRRC4C	57689
Stimulated	Only	chr9	130698001	130698750	6.10234	0	Intragenic	14164	130684211	130720138	+	NM_001127245	LRRC8A	56262
Unstimulated	Only	chr1	89796601	89797200	5.89232	0	5` TSS	41	89796859	89836006	+	NM_015350	LRRC8B	23507
Unstimulated	Only	chr1	90051001	90051300	6.40939	0	5` Proximal	-8010	90059160	90174575	+	NM_001134479	LRRC8D	55144
Unstimulated	Only	chr7	110531101	110531700	5.89232	0	Intragenic	13103	110518297	110552745	+	NM_001099658	LRRN3	54674
Unstimulated	Only	chr2	80409601	80410200	6.22792	0	5` Distal	-24902	80384998	80382513	-	NM_178839	LRRTM1	347730
Unstimulated	Shift	chr2	76963201	76963800	6.08496	0	Intragenic	639510	77603010	76828365	-	NM_001134745	LRRTM4	80059
Stimulated	Shift	chr2	76870501	76871000	6.37036	0	Intragenic	732260	77603010	76828365	-	NM_001134745	LRRTM4	80059
Unstimulated	Only	chr3	54964201	54964800	6.05459	0	5` Distal	-27388	54937112	54927420	-	NM_020678	LRTM1	57408
Unstimulated	Shift	chr3	117498301	117498900	5.94294	0	Intragenic	148475	117647075	117003900	-	NM_002338	LSAMP	4045
Stimulated	Shift	chr3	117016001	117016500	5.82193	2.41337e-26	Intragenic	630825	117647075	117003900	-	NM_002338	LSAMP	4045
Stimulated	Only	chr5	157121751	157122250	5.90939	2.35613e-19	3` Proximal	5676	157103332	157116324	+	NM_173491	LSM11	134353
Unstimulated	Only	chr12	95030401	95031000	5.94294	4.72596e-32	5` Distal	-77204	94953496	94918741	-	NM_000895	LTA4H	4048
Unstimulated	Shift	chr2	33358501	33359100	5.89232	8.78905e-36	Intragenic	332928	33025872	33478077	+	NM_206943	LTBP1	4052
Stimulated	Shift	chr2	33036251	33036750	5.80378	3.43493e-27	Intragenic	10628	33025872	33478077	+	NM_206943	LTBP1	4052
Stimulated	Only	chr7	138713751	138714250	5.87504	0	Intragenic	18827	138695173	138758740	+	NM_016019	LUC7L2	51631
Stimulated	Only	chr7	135219751	135220500	6.10234	9.04109e-36	3` Distal	41917	135312744	135262042	-	NM_001128619	LUZP6	767558
Stimulated	Only	chr5	115342251	115342750	5.89232	0	Intragenic	16451	115326049	115391198	+	NM_173800	LVRN	206338
Unstimulated	Only	chr6	6669001	6669300	6.56986	0	3` Distal	68935	6533932	6600215	+	NM_004271	LY86	9450
Unstimulated	Only	chr1	159054601	159055200	5.92626	2.25609e-36	Intragenic	22349	159032551	159064669	+	NM_002348	LY9	4063
Unstimulated	Only	chr2	99243301	99243900	6.25489	3.25785e-21	5` Proximal	-5598	99238002	99225142	-	NM_175735	LYG2	254773
Unstimulated	Only	chr12	25230901	25231500	5.89232	7.94634e-34	5` Proximal	-8216	25239416	25249216	+	NM_001001660	LYRM5	144363
Stimulated	Only	chr1	234136251	234136750	5.94294	0	5` Distal	-39657	234096843	233890968	-	NM_000081	LYST	1130
Unstimulated	Only	chr10	29685001	29685600	6.03916	1.12373e-23	3` Distal	45136	29617995	29640164	+	NM_032517	LYZL1	84569
Unstimulated	Only	chr3	42459901	42460500	5.89232	6.31155e-34	5` Distal	-33131	42427069	42413578	-	NM_144634	LYZL4	131375
Unstimulated	Shift	chr20	15977101	15977700	5.85755	0	Intragenic	2053255	13924145	15981841	+	NM_080676	MACROD2	140733
Stimulated	Shift	chr20	15741001	15741500	5.85755	0	Intragenic	1817105	13924145	15981841	+	NM_080676	MACROD2	140733
Stimulated	Shift	chr20	15228001	15228500	5.83985	0	Intragenic	1304105	13924145	15981841	+	NM_080676	MACROD2	140733
Stimulated	Shift	chr20	15383501	15384000	6.03916	2.82248e-25	Intragenic	1459605	13924145	15981841	+	NM_080676	MACROD2	140733
Stimulated	Shift	chr20	15563001	15563500	5.99185	0	Intragenic	1639105	13924145	15981841	+	NM_080676	MACROD2	140733
Unstimulated	Only	chrX	150822301	150822900	5.87504	0	5` Proximal	-9416	150832016	150844298	+	NM_001011548	MAGEA4	4104
Unstimulated	Only	chrX	26044801	26045400	6.02356	1.19161e-35	5` Distal	-21280	26066380	26068773	+	NM_173699	MAGEB18	286514
Unstimulated	Only	chrX	26007001	26007600	6.06986	0	5` Distal	-59080	26066380	26068773	+	NM_173699	MAGEB18	286514
Stimulated	Only	chrX	140798251	140798750	5.80378	3.67469e-08	Intragenic	44733	140753767	140813284	+	NM_138702	MAGEC3	139081
Stimulated	Only	chrX	74889251	74889750	6.03916	0	3` Distal	30047	74921796	74919547	-	NM_138703	MAGEE2	139599
Stimulated	Only	chrX	55482751	55483250	5.90939	0	5` Distal	-12262	55495262	55496724	+	NM_014061	MAGEH1	28986
Stimulated	Only	chr3	65805001	65805500	5.85755	0	Intragenic	194299	65999549	65314945	-	NM_001033057	MAGI1	154043
Stimulated	Only	chr3	65441501	65442000	5.94294	0	Intragenic	557799	65999549	65314945	-	NM_001033057	MAGI1	154043
Stimulated	Only	chr7	77627251	77627750	5.80378	5.23279e-06	Intragenic	1293326	78920826	77484309	-	NM_012301	MAGI2	9863
Stimulated	Only	chr7	78066751	78067250	5.97573	1.95625e-27	Intragenic	853826	78920826	77484309	-	NM_012301	MAGI2	9863
Stimulated	Only	chr7	77522751	77523250	5.85755	0	Intragenic	1397826	78920826	77484309	-	NM_012301	MAGI2	9863
Stimulated	Only	chr7	78527751	78528250	5.95943	0	Intragenic	392826	78920826	77484309	-	NM_012301	MAGI2	9863
Stimulated	Only	chr7	77633251	77633750	5.95943	0	Intragenic	1287326	78920826	77484309	-	NM_012301	MAGI2	9863
Stimulated	Only	chr1	113743251	113743500	6.35755	0	Intragenic	8378	113734997	114030058	+	NM_001142782	MAGI3	260425
Stimulated	Only	chr11	95550001	95550500	5.99185	8.75879e-18	Intragenic	165742	95715992	95351087	-	NM_032427	MAML2	84441
Stimulated	Only	chr5	109052001	109052500	5.82193	0	5` TSS	-804	109053054	109231328	+	NM_002372	MAN2A1	4124
Unstimulated	Only	chr4	6600901	6601500	5.95943	0	5` Distal	-26602	6627802	6675089	+	NM_015274	MAN2B2	23324
Stimulated	Only	chr4	103891251	103891750	5.83985	0	Intragenic	9696	103901196	103771690	-	NM_005908	MANBA	4126
Stimulated	Only	chrX	43548001	43548500	5.83985	0	Intragenic	78415	43626665	43510800	-	NM_000898	MAOB	4129
Unstimulated	Only	chr5	71525701	71526300	5.87504	9.93827e-22	Intragenic	87127	71438873	71541153	+	NM_005909	MAP1B	4131
Unstimulated	Only	chr15	64574401	64575000	5.85755	0	3` Proximal	3764	64466264	64570936	+	NM_002755	MAP2K1	5604
Unstimulated	Only	chr17	21165901	21166500	5.90939	0.000106636	3` Proximal	7056	21135373	21159144	+	NM_002756	MAP2K3	5606
Unstimulated	Only	chr15	65810401	65811000	6.1865	0	Intragenic	188626	65622074	65886506	+	NM_002757	MAP2K5	5607
Unstimulated	Shift	chr5	56067901	56068500	6.1865	0	5` Distal	-78456	56146656	56227735	+	NM_005921	MAP3K1	4214
Stimulated	Shift	chr5	56084001	56084500	5.87504	0	5` Distal	-62406	56146656	56227735	+	NM_005921	MAP3K1	4214
Stimulated	Only	chr6	136960001	136960500	5.83985	0	Intragenic	195099	137155349	136919879	-	NM_005923	MAP3K5	4217
Stimulated	Only	chrX	30854251	30854750	6.11471	0	5` Distal	-37068	30817432	30755479	-	NM_152787	MAP3K7IP3	257397
Unstimulated	Only	chr1	204928801	204929400	5.94294	4.23276e-21	Intragenic	4189	204924911	204974249	+	NM_004759	MAPKAPK2	9261
Unstimulated	Only	chr3	50655601	50656500	6.46491	0	Intragenic	26446	50629604	50661723	+	NM_004635	MAPKAPK3	7867
Stimulated	Only	chr2	119461501	119462000	5.92626	0	Intragenic	45536	119416214	119468706	+	NM_006770	MARCO	8685
Unstimulated	Only	chr1	218740501	218741100	5.95943	0	5` Distal	-27390	218768190	218904422	+	NM_018650	MARK1	4139
Unstimulated	Only	chr14	102998401	102999000	6.02356	3.94537e-33	Intragenic	77247	102921453	103039919	+	NM_001128918	MARK3	4140
Unstimulated	Only	chr3	188451901	188452500	5.99185	0	Intragenic	40246	188492446	188418631	-	NM_001879	MASP1	5648
Unstimulated	Only	chr1	46149601	46150200	5.94294	2.5068e-30	Intragenic	108029	46041871	46274383	+	NM_015112	MAST2	23139
Unstimulated	Only	chr1	46102201	46102800	6.00779	0	Intragenic	60629	46041871	46274383	+	NM_015112	MAST2	23139
Unstimulated	Shift	chr5	66455701	66456300	5.92626	1.18598e-28	Intragenic	528069	65927931	66501178	+	NM_001164664	MAST4	375449
Stimulated	Shift	chr5	66284501	66285000	5.82193	0	Intragenic	356819	65927931	66318107	+	NM_198828	MAST4	375449
Stimulated	Shift	chr5	66502251	66502500	6.33985	3.2893e-12	3` Core	1197	65927931	66501178	+	NM_001164664	MAST4	375449
Stimulated	Only	chr5	162946251	162946750	6.09991	0	3` Distal	67594	162865162	162878906	+	NM_013283	MAT2B	27430
Unstimulated	Only	chr2	149022601	149023200	5.89232	0	3` Distal	35386	148932507	148987514	+	NM_018328	MBD5	55777
Unstimulated	Shift	chr14	35909701	35910300	5.85755	0	5` Distal	-50367	35859633	35837514	-	NM_001144891	MBIP	51562
Stimulated	Shift	chr14	35883751	35884250	6.30735	0	5` Distal	-24367	35859633	35837514	-	NM_001144891	MBIP	51562
Stimulated	Only	chr3	153406751	153407250	5.82193	0	5` Distal	-61518	153468518	153666258	+	NM_021038	MBNL1	4154
Stimulated	Only	chr5	112841251	112841750	5.82193	0	Intragenic	10926	112852426	112385694	-	NM_001085377	MCC	4163
Unstimulated	Shift	chrX	138521701	138522000	6.61471	0	Intragenic	96197	138618047	138491595	-	NM_001099855	MCF2	4168
Stimulated	Shift	chrX	138535001	138535500	6.00779	0	Intragenic	82797	138618047	138491595	-	NM_001099855	MCF2	4168
Stimulated	Only	chr6	100438001	100438500	5.89232	0	3` Distal	36256	100548820	100474506	-	NM_001040179	MCHR2	84539
Unstimulated	Only	chr2	63776701	63777300	6.02356	0	3` Distal	89168	63669625	63687832	+	NM_005917	MDH1	4190
Unstimulated	Only	chr12	67108501	67109100	5.90939	0	5` Distal	-96372	67012428	66974612	-	NM_017440	MDM1	56890
Unstimulated	Only	chr6	90408601	90409200	6.09991	0	3` Core	1051	90586163	90409951	-	NM_014611	MDN1	23195
Unstimulated	Only	chr11	85901101	85901700	6.12936	0	Intragenic	159926	86061326	85829799	-	NM_001161586	ME3	56110
Unstimulated	Only	chr5	6421501	6422100	5.89232	0	3` Proximal	3238	6431639	6425038	-	NM_032286	MED10	84246
Stimulated	Only	chr17	57372751	57373250	5.85755	1.92184e-35	3` Core	1747	57497425	57374747	-	NM_005121	MED13	9969
Stimulated	Only	chrX	40528001	40528500	5.83985	4.73348e-28	5` Distal	-48502	40479748	40393738	-	NM_004229	MED14	9282
Unstimulated	Shift	chr9	133893901	133894500	6.33289	0	Intragenic	50874	133945074	133725319	-	NM_004269	MED27	9442
Stimulated	Shift	chr9	133865251	133865750	5.89232	0	Intragenic	79574	133945074	133725319	-	NM_004269	MED27	9442
Stimulated	Only	chr5	126652251	126652750	5.92626	0	5` Proximal	-1854	126654354	126824809	+	NM_032446	MEGF10	84466
Unstimulated	Only	chr15	64107001	64107600	5.89232	0	Intragenic	225829	64333129	63974687	-	NM_032445	MEGF11	84465
Stimulated	Only	chr10	15033501	15034000	6.11471	0	5` Proximal	-7693	15041443	15054856	+	NM_001080836	MEIG1	644890
Unstimulated	Only	chr2	66606001	66606600	6.28136	0	Intragenic	90265	66516035	66653395	+	NM_002398	MEIS1	4211
Stimulated	Only	chr15	35026751	35027250	5.85755	1.02033e-30	Intragenic	153792	35180792	34970523	-	NM_002399	MEIS2	4212
Unstimulated	Only	chr6	46875601	46876200	6.11471	0	Intragenic	6848	46869052	46915478	+	NM_005588	MEP1A	4224
Unstimulated	Only	chr7	116068201	116068500	6.35755	0	5` Distal	-31344	116099694	116225676	+	NM_000245	MET	8731
Stimulated	Only	chr4	100204751	100205250	6.15821	0	3` Proximal	2017	100135810	100202983	+	NM_015143	METAP1	23173
Stimulated	Only	chr11	28332251	28332750	5.80378	0	3` Distal	20870	28086373	28311630	+	NM_001113528	METT5D1	196074
Stimulated	Only	chr1	168398001	168398500	5.92626	8.43539e-16	Intragenic	16439	168381811	168403547	+	NM_001136107	METTL11B	149281
Stimulated	Only	chr1	170024751	170025250	5.90939	0	Intragenic	7617	170017383	170033479	+	NM_001007239	METTL13	51603
Stimulated	Only	chr4	171116751	171117250	6.03916	0	3` Distal	27322	171161510	171144322	-	NM_001009554	MFAP3L	9848
Stimulated	Only	chr3	160096001	160096500	6.22792	0	3` Distal	66049	160002408	160030201	+	NM_001167903	MFSD1	64747
Unstimulated	Shift	chr2	190985401	190986000	6.33289	0	Intragenic	4375	190981325	191075286	+	NM_017694	MFSD6	54842
Stimulated	Shift	chr2	190990001	190990500	5.82193	0	Intragenic	8925	190981325	191075286	+	NM_017694	MFSD6	54842
Stimulated	Shift	chr2	191019501	191020000	5.89232	0	Intragenic	38425	190981325	191075286	+	NM_017694	MFSD6	54842
Unstimulated	Only	chr7	141507301	141507900	6.03916	0	3` Distal	54585	141342147	141453015	+	NM_004668	MGAM	8972
Stimulated	Only	chr12	85051001	85051500	5.89232	0	Intragenic	705562	85756812	84897167	-	NM_013244	MGAT4C	25834
Stimulated	Only	chr2	134669501	134670000	5.89232	0	5` Distal	-58549	134728299	134922938	+	NM_002410	MGAT5	4249
Unstimulated	Only	chr10	131414401	131415000	6.15821	0	Intragenic	259257	131155443	131455773	+	NM_002412	MGMT	4255
Stimulated	Only	chr1	163864751	163865250	5.89232	4.73111e-10	5` Proximal	-2073	163867073	163891479	+	NM_004528	MGST3	4259
Unstimulated	Only	chr11	12045001	12045600	5.89232	8.78905e-36	5` Distal	-43413	12088713	12241907	+	NM_014632	MICAL2	9645
Stimulated	Only	chr22	16751751	16752250	5.94294	0	Intragenic	135325	16887325	16722921	-	NM_001136004	MICAL3	57553
Unstimulated	Only	chrX	10530901	10531500	6.02356	0	Intragenic	17474	10548674	10373595	-	NM_000381	MID1	4281
Unstimulated	Only	chrX	10485601	10486200	5.89232	1.18598e-28	Intragenic	62774	10548674	10373595	-	NM_000381	MID1	4281
Unstimulated	Only	chrX	38582701	38583300	5.94294	0	3` Distal	32273	38548016	38550727	+	NM_021242	MID1IP1	58526
Unstimulated	Only	chr17	70771801	70772400	5.85755	0	3` Core	1805	70778898	70773905	-	NM_020679	MIF4GD	57409
Unstimulated	Only	chr3	99174301	99174900	5.89232	0	5` TSS	-615	99173985	99143350	-	NM_153182	MINA	84864
Unstimulated	Only	chr3	69840601	69841200	5.99185	0	5` Distal	-30422	69871322	70100177	+	NM_198159	MITF	4286
Unstimulated	Only	chr20	10290301	10291200	6.21875	0	3` Distal	43082	10360570	10333832	-	NM_018848	MKKS	8195
Stimulated	Only	chr7	130573751	130574500	6.40719	0	Intragenic	128731	130445394	130831937	+	NM_001145354	MKLN1	4289
Unstimulated	Only	chr10	27949201	27949800	6.00779	0	3` Distal	52308	28074784	28001808	-	NM_173576	MKX	283078
Unstimulated	Only	chr9	5898301	5898900	6.17243	0	Intragenic	17692	5880908	5899822	+	NM_005511	MLANA	2315
Unstimulated	Only	chr7	151751401	151752000	6.17243	0	Intragenic	12323	151764023	151462942	-	NM_170606	MLL3	58508
Unstimulated	Only	chr7	104394901	104395500	5.99185	0	5` Distal	-46672	104441872	104541768	+	NM_018682	MLL5	55904
Unstimulated	Only	chr9	20370601	20371200	5.97573	0	Intragenic	241614	20612514	20334967	-	NM_004529	MLLT3	4300
Stimulated	Only	chr4	146747251	146747750	5.87504	0	5` Distal	-12489	146759989	146800637	+	NM_172250	MMAA	387254
Stimulated	Only	chr2	150234751	150235250	6.06986	0	5` Distal	-82424	150152576	150134395	-	NM_015702	MMADHC	27249
Stimulated	Only	chr17	50798501	50799000	5.85755	0	3` Distal	26222	50854340	50824972	-	NM_012329	MMD	23531
Stimulated	Only	chr11	102234251	102234750	5.85755	0	3` Proximal	4174	102250974	102238674	-	NM_002426	MMP12	4321
Unstimulated	Only	chr11	102337501	102338100	5.89232	0	5` Proximal	-6128	102331672	102318933	-	NM_002427	MMP13	4322
Unstimulated	Only	chr16	56612101	56612700	6.12936	0	5` Proximal	-4382	56616782	56638305	+	NM_002428	MMP15	4324
Stimulated	Only	chr16	54028751	54029250	6.15821	0	5` Distal	-41581	54070581	54098087	+	NM_004530	MMP2	4313
Stimulated	Only	chr1	157057001	157057500	6.11471	0	5` Distal	-10541	157067791	157085894	+	NM_002432	MNDA	4332
Stimulated	Only	chr1	46839751	46840250	5.80378	5.4541e-17	3` Proximal	5973	46853392	46845973	-	NM_145279	MOBKL2C	148932
Stimulated	Only	chr6	40053001	40053500	5.80378	0	5` Distal	-42982	40010268	39980012	-	NM_001075098	MOCS1	4337
Unstimulated	Only	chr9	123983701	123984300	6.06986	0	Intragenic	21990	123962010	124002188	+	NM_198469	MORN5	254956
Unstimulated	Only	chrX	14856301	14856900	5.99185	0	3` Proximal	7222	14801483	14849378	+	NM_152581	MOSPD2	158747
Unstimulated	Only	chr11	19055701	19056300	5.87504	6.32612e-24	5` Distal	-17196	19038804	19032578	-	NM_054030	MRGPRX2	117194
Stimulated	Only	chr6	44146001	44146500	5.87504	0	3` Distal	43099	44203169	44189349	-	NM_032111	MRPL14	64928
Stimulated	Only	chr5	1811501	1812000	5.92626	3.09698e-21	3` Distal	39748	1852956	1851498	-	NM_032479	MRPL36	64979
Unstimulated	Shift	chr11	10571101	10571700	5.99185	0	Intragenic	59024	10630424	10551213	-	NM_001098579	MRVI1	10335
Stimulated	Shift	chr11	10633251	10633750	5.82193	0	5` Proximal	-3076	10630424	10551213	-	NM_001098579	MRVI1	10335
Unstimulated	Shift	chr17	52692601	52692900	6.37504	0	Intragenic	3378	52689372	53065543	+	NM_170721	MSI2	124540
Stimulated	Shift	chr17	52790501	52791000	5.90939	0	Intragenic	101378	52689372	53065543	+	NM_170721	MSI2	124540
Unstimulated	Only	chr8	16078801	16079400	5.85755	0	Intragenic	15571	16094671	16009757	-	NM_138715	MSR1	4481
Stimulated	Only	chr8	9908001	9908500	5.92626	0	5` Distal	-40989	9949239	10323809	+	NM_001135670	MSRA	4482
Unstimulated	Shift	chr12	64202401	64203000	5.85755	0	3` Distal	55746	63958754	64146954	+	NM_001031679	MSRB3	253827
Stimulated	Shift	chr12	64216751	64217250	5.80378	1.24629e-12	3` Distal	70046	63958754	64146954	+	NM_001031679	MSRB3	253827
Stimulated	Only	chr9	21747501	21748000	6.1865	7.80407e-33	5` Distal	-44884	21792634	21855969	+	NM_002451	MTAP	4507
Stimulated	Only	chr8	98733501	98734000	5.80378	0	Intragenic	8168	98725582	98811663	+	NM_178812	MTDH	92140
Stimulated	Only	chr7	91278251	91278750	6.05459	0	3` Distal	61456	91347952	91339956	-	NM_006980	MTERF	7978
Stimulated	Only	chr8	97315251	97315750	5.95943	0	3` Proximal	5320	97342972	97320820	-	NM_015942	MTERFD1	51001
Stimulated	Only	chr15	28957001	28957500	5.97573	0	5` Distal	-26096	28983346	28991283	+	NM_001146095	MTMR15	22909
Unstimulated	Shift	chr4	187672201	187672800	5.90939	1.63258e-14	3` Distal	19302	187713531	187691802	-	NM_005958	MTNR1A	4543
Stimulated	Shift	chr4	187614751	187615250	5.97573	0	3` Distal	76802	187713531	187691802	-	NM_005958	MTNR1A	4543
Stimulated	Only	chr13	28868751	28869250	5.92626	1.23549e-31	Intragenic	372253	28496747	28978084	+	NM_001033602	MTUS2	23281
Unstimulated	Only	chr5	79273501	79274100	6.05459	0	3` Distal	34496	79322844	79308296	-	NM_001010891	MTX3	345778
Unstimulated	Only	chr11	26524801	26525400	5.99185	1.12373e-23	3` Distal	12055	26550391	26537155	-	NM_001135091	MUC15	143662
Stimulated	Only	chr19	8826001	8826500	5.82193	0	Intragenic	126768	8953018	8820519	-	NM_024690	MUC16	94025
Unstimulated	Only	chr9	102397801	102398400	6.11471	0	3` Proximal	8106	102380156	102389994	+	NM_001018116	MURC	347273
Stimulated	Only	chr6	49445501	49446000	5.94294	0	3` Distal	61199	49538990	49506949	-	NM_000255	MUT	4594
Unstimulated	Only	chr6	135603601	135604200	5.85755	0	3` Distal	21896	135544145	135582004	+	NM_001130172	MYB	4602
Unstimulated	Only	chr3	38167801	38168400	5.94294	1.74907e-29	3` Proximal	8586	38154972	38159514	+	NM_002468	MYD88	4615
Unstimulated	Only	chr17	8418601	8419200	5.85755	0	Intragenic	55861	8474761	8318254	-	NM_005964	MYH10	4628
Unstimulated	Only	chr20	33042901	33043500	5.94294	5.00476e-27	Intragenic	16334	33026866	33053897	+	NM_020884	MYH7B	57644
Stimulated	Only	chr6	2680001	2680500	5.83985	0	Intragenic	15903	2696153	2608861	-	NM_001012418	MYLK4	340156
Unstimulated	Shift	chr22	24707401	24708000	5.87504	0	Intragenic	239581	24468119	24757007	+	NM_032608	MYO18B	84700
Stimulated	Shift	chr22	24673001	24673500	5.80378	0	Intragenic	205131	24468119	24757007	+	NM_032608	MYO18B	84700
Stimulated	Only	chr12	55720751	55721250	6.02356	0	Intragenic	9160	55730160	55708567	-	NM_005379	MYO1A	4640
Unstimulated	Only	chr2	191822701	191823300	6.15821	0	Intragenic	4649	191818351	191998360	+	NM_001130158	MYO1B	4430
Stimulated	Only	chr17	28229751	28230250	5.85755	0	5` Proximal	-1985	28228015	27843740	-	NM_015194	MYO1D	4642
Stimulated	Only	chr10	26467751	26468250	5.90939	0	Intragenic	204993	26263007	26541471	+	NM_017433	MYO3A	53904
Stimulated	Only	chr6	76642001	76642500	6.06986	0	Intragenic	126622	76515628	76685974	+	NM_004999	MYO6	4646
Stimulated	Only	chr17	12617251	12617750	6.05459	0	3` Proximal	6124	12509931	12611376	+	NM_001146312	MYOCD	93649
Stimulated	Only	chr17	12484001	12484500	5.83985	0	5` Distal	-25681	12509931	12611376	+	NM_001146312	MYOCD	93649
Stimulated	Only	chr4	120266001	120266500	5.83985	0	5` Distal	-10136	120276386	120328385	+	NM_016599	MYOZ2	51778
Unstimulated	Only	chr3	40278601	40279200	5.99185	0	3` Proximal	2085	39826306	40276815	+	NM_015460	MYRIP	25924
Unstimulated	Only	chr3	40002601	40003200	6.15821	0	Intragenic	176594	39826306	40276815	+	NM_015460	MYRIP	25924
Stimulated	Only	chr1	58880251	58880750	5.89232	0	3` Distal	17677	58938335	58898177	-	NM_001085487	MYSM1	114803
Unstimulated	Only	chr8	41913601	41914200	5.85755	0	Intragenic	114762	42028662	41906153	-	NM_001099412	MYST3	7994
Unstimulated	Only	chr2	2154301	2154900	5.94294	0	Intragenic	159452	2314052	1771891	-	NM_015025	MYT1L	23040
Unstimulated	Shift	chr4	80493301	80494200	6.48364	0.0103928	5` Distal	-27555	80466195	80457295	-	NM_032693	NAA11	84779
Stimulated	Shift	chr4	80445501	80446000	5.85755	0	3` Distal	11545	80466195	80457295	-	NM_032693	NAA11	84779
Unstimulated	Only	chr12	110988601	110989200	5.87504	1.18598e-28	Intragenic	42080	111030980	110948875	-	NM_024953	NAA25	80018
Unstimulated	Only	chr3	176074501	176075100	6.06986	0	Intragenic	14996	176059804	177006122	+	NM_207015	NAALADL2	254827
Unstimulated	Only	chr17	56986201	56986800	6.08496	0	3` Distal	36075	57023345	57022575	-	NM_199290	NACA2	342538
Unstimulated	Only	chr4	164322301	164322900	6.06986	1.19161e-35	5` Distal	-15077	164307523	164267309	-	NM_001128931	NAF1	92345
Unstimulated	Only	chr7	105716101	105716700	5.94294	0	5` Proximal	-3526	105712874	105675967	-	NM_005746	NAMPT	10135
Stimulated	Only	chrX	72364751	72365250	6.02356	0	5` Distal	-13591	72351409	72348878	-	NM_021963	NAP1L2	4674
Stimulated	Only	chr4	89847501	89848000	5.87504	1.4484e-32	5` Proximal	-9704	89838046	89836096	-	NM_153757	NAP1L5	266812
Stimulated	Only	chr8	18335251	18335750	5.80378	3.43493e-27	3` Distal	32497	18293034	18303003	+	NM_000015	NAT2	81539
Unstimulated	Shift	chr13	34645801	34646400	5.89232	0	Intragenic	231645	34414455	35144873	+	NM_015678	NBEA	26960
Stimulated	Shift	chr13	34342751	34343250	6.02356	0	5` Distal	-71455	34414455	35144873	+	NM_015678	NBEA	26960
Stimulated	Shift	chr13	34361251	34361750	5.89232	0	5` Distal	-52955	34414455	35144873	+	NM_015678	NBEA	26960
Unstimulated	Only	chr3	138096001	138096600	5.94294	7.17651e-20	Intragenic	32538	138063762	138150658	+	NM_006153	NCK1	4690
Unstimulated	Only	chr2	105732901	105733800	6.1733	0	Intragenic	5565	105727785	105877160	+	NM_001004722	NCK2	8440
Stimulated	Only	chr2	183520001	183520500	5.85755	0	Intragenic	91224	183611474	183497849	-	NM_013436	NCKAP1	10787
Unstimulated	Shift	chr2	134002501	134002800	6.53916	0	Intragenic	39851	134042501	133145841	-	NM_207363	NCKAP5	344148
Stimulated	Shift	chr2	133364751	133365250	5.83985	0	Intragenic	677501	134042501	133145841	-	NM_207363	NCKAP5	344148
Stimulated	Shift	chr2	134141251	134141750	6.25489	0	5` Distal	-98999	134042501	133145841	-	NM_207363	NCKAP5	344148
Stimulated	Only	chr2	24808251	24808750	6.09991	0	Intragenic	147651	24660849	24847074	+	NM_003743	NCOA1	8648
Unstimulated	Only	chr5	141575701	141576300	5.92626	0	3` Distal	61808	141468507	141514192	+	NM_030571	NDFIP1	80762
Stimulated	Only	chr8	134474001	134474500	6.02356	0	5` Distal	-95521	134378729	134318595	-	NM_001135242	NDRG1	10397
Unstimulated	Only	chr4	115953901	115954500	6.24147	0	3` Distal	14175	116254481	115968375	-	NM_022569	NDST4	64579
Stimulated	Only	chr7	122997751	122998250	6.44251	0	5` Distal	-12806	122985194	122968318	-	NM_005000	NDUFA5	4698
Unstimulated	Shift	chr10	21274501	21275100	5.87504	7.81511e-28	5` Distal	-48263	21226537	21108910	-	NM_006393	NEBL	10529
Stimulated	Shift	chr10	21089751	21090250	5.83985	9.11278e-09	3` Distal	18910	21226537	21108910	-	NM_006393	NEBL	10529
Unstimulated	Only	chr3	132257701	132258300	5.85755	0	Intragenic	29617	132228383	132551998	+	NM_001146003	NEK11	79858
Unstimulated	Only	chr1	196458001	196458600	5.99185	0	Intragenic	65570	196392730	196558169	+	NM_133494	NEK7	140609
Unstimulated	Only	chr1	196349401	196350000	5.85755	3.03056e-06	5` Distal	-43030	196392730	196558169	+	NM_133494	NEK7	140609
Unstimulated	Shift	chr11	20924401	20925000	5.94294	0	Intragenic	277008	20647692	21553803	+	NM_006157	NELL1	4745
Stimulated	Shift	chr11	21324001	21324500	5.80378	0	Intragenic	676558	20647692	21553803	+	NM_006157	NELL1	4745
Stimulated	Shift	chr11	21458501	21459000	6.26818	0	Intragenic	811058	20647692	21553803	+	NM_006157	NELL1	4745
Stimulated	Shift	chr11	20914001	20914500	5.80378	0	Intragenic	266558	20647692	21553803	+	NM_006157	NELL1	4745
Stimulated	Only	chr1	154903251	154903750	5.80378	2.76673e-16	3` Core	1679	154913813	154905179	-	NM_006617	NES	10763
Stimulated	Only	chr2	182263751	182264500	6.12638	0	5` Distal	-10499	182253626	182249438	-	NM_002500	NEUROD1	4760
Unstimulated	Only	chr12	53742601	53743200	5.89232	0	3` Distal	32832	53699995	53710068	+	NM_021191	NEUROD4	58158
Unstimulated	Only	chr22	28371301	28371900	5.94294	0	Intragenic	42056	28329544	28424589	+	NM_000268	NF2	4771
Unstimulated	Shift	chr1	203249701	203250300	5.87504	0	Intragenic	185596	203064404	203258572	+	NM_001005388	NFASC	23114
Stimulated	Shift	chr1	203009751	203010250	6.12936	0	5` Distal	-54404	203064404	203258572	+	NM_001005388	NFASC	23114
Unstimulated	Only	chr20	49440001	49440600	6.02356	0	3` Core	871	49592665	49441171	-	NM_012340	NFATC2	4773
Unstimulated	Only	chr7	26079601	26080200	6.12936	0	5` Distal	-78471	26158371	26193279	+	NM_004289	NFE2L3	9603
Stimulated	Only	chr1	61323001	61323500	6.08496	0	Intragenic	7717	61315533	61701047	+	NM_001145511	NFIA	4774
Stimulated	Only	chr9	14096501	14097000	6.05459	0	Intragenic	207195	14303945	14071846	-	NM_005596	NFIB	4781
Unstimulated	Only	chr4	103636801	103637400	5.97573	0	5` Proximal	-4417	103641517	103757506	+	NM_001165412	NFKB1	4790
Unstimulated	Only	chr2	219651901	219652500	6.17243	0	Intragenic	81631	219733831	219648289	-	NM_024782	NHEJ1	79840
Stimulated	Only	chrX	17211751	17212250	5.97573	0	5` Distal	-91463	17303463	17664034	+	NM_198270	NHS	4810
Stimulated	Only	chr14	51612251	51612750	5.80378	0	5` Proximal	-6804	51605696	51541269	-	NM_007361	NID2	22795
Unstimulated	Only	chr5	36927001	36927600	6.00779	0	Intragenic	14683	36912617	37101678	+	NM_015384	NIPBL	25836
Stimulated	Only	chr6	124101501	124101750	6.35755	0	5` Distal	-65142	124166767	125188485	+	NM_001040214	NKAIN2	154215
Stimulated	Only	chr6	124616251	124616750	5.83985	0	Intragenic	449733	124166767	125188485	+	NM_001040214	NKAIN2	154215
Stimulated	Only	chr6	124857001	124857500	5.92626	0	Intragenic	690483	124166767	125188485	+	NM_001040214	NKAIN2	154215
Stimulated	Only	chr8	63306251	63306750	5.83985	0	5` Distal	-17554	63324054	64066182	+	NM_173688	NKAIN3	286183
Stimulated	Only	chr10	101233501	101234000	5.80378	0	5` Distal	-48929	101282679	101286270	+	NM_145285	NKX2-3	159296
Unstimulated	Only	chr4	85588801	85589400	5.87504	0	3` Distal	44359	85638411	85633459	-	NM_006168	NKX6-1	4825
Unstimulated	Shift	chr3	175495201	175495800	5.87504	0	3` Distal	11690	174598937	175483810	+	NM_014932	NLGN1	22871
Stimulated	Shift	chr3	174737501	174737750	6.56986	0	Intragenic	138688	174598937	175483810	+	NM_014932	NLGN1	22871
Stimulated	Shift	chr3	175171751	175172250	5.82193	0	Intragenic	573063	174598937	175483810	+	NM_014932	NLGN1	22871
Stimulated	Shift	chr3	174831251	174832000	6.25191	0	Intragenic	232688	174598937	175483810	+	NM_014932	NLGN1	22871
Stimulated	Only	chrX	6235001	6235500	6.02356	0	5` Distal	-78544	6156706	5818082	-	NM_181332	NLGN4X	57502
Unstimulated	Only	chr17	23393401	23394000	5.99185	0	5` TSS	-114	23393814	23547531	+	NM_016231	NLK	51701
Unstimulated	Only	chr2	32310901	32311500	6.00779	5.05761e-25	Intragenic	33105	32344305	32303021	-	NM_021209	NLRC4	58484
Stimulated	Only	chr3	162430751	162431250	5.80378	0	Intragenic	9208	162421792	162452489	+	NM_015938	NMD3	51068
Unstimulated	Shift	chr3	140849401	140850000	5.90939	0	Intragenic	29830	140879530	140761722	-	NM_178177	NMNAT3	349565
Stimulated	Shift	chr3	140869001	140869500	5.90939	0	Intragenic	10280	140879530	140761722	-	NM_178177	NMNAT3	349565
Stimulated	Only	chr5	151786001	151786500	5.90939	0	5` Distal	-21217	151765033	151751294	-	NM_020167	NMUR2	56923
Unstimulated	Only	chr17	51967501	51968100	5.99185	0	5` Distal	-58258	52026058	52027950	+	NM_005450	NOG	9241
Stimulated	Only	chr18	29913001	29913500	5.80378	0	Intragenic	144194	30057444	29685061	-	NM_003787	NOL4	8715
Unstimulated	Shift	chr12	116166901	116167500	6.29442	0	Intragenic	116765	116283965	116135361	-	NM_000620	NOS1	340719
Stimulated	Shift	chr12	116204501	116205000	5.87504	0	Intragenic	79215	116283965	116135361	-	NM_000620	NOS1	340719
Unstimulated	Only	chr1	160304701	160305300	5.89232	1.88391e-25	5` Proximal	-1204	160306204	160606437	+	NM_001164757	NOS1AP	9722
Unstimulated	Only	chr1	160385701	160386300	6.03916	9.87108e-35	Intragenic	79796	160306204	160606437	+	NM_001164757	NOS1AP	9722
Unstimulated	Only	chr1	160424101	160424700	6.02356	5.05761e-25	Intragenic	118196	160306204	160606437	+	NM_001164757	NOS1AP	9722
Stimulated	Only	chr8	120418001	120418500	5.83985	1.02033e-30	5` Distal	-79482	120497732	120505859	+	NM_002514	NOV	6134
Unstimulated	Only	chr14	26076601	26077200	6.08496	0	Intragenic	59900	26136800	25984928	-	NM_002515	NOVA1	4857
Unstimulated	Only	chr14	26228701	26229300	5.94294	0	5` Distal	-92200	26136800	25984928	-	NM_002515	NOVA1	4857
Stimulated	Only	chr8	54049751	54050250	6.26818	0	3` Distal	33993	54015020	54016007	+	NM_005285	NPBWR1	2831
Stimulated	Only	chr4	73152751	73153000	6.33985	0	Intragenic	36491	73116384	73232782	+	NM_004885	NPFFR2	10886
Unstimulated	Shift	chr7	34671601	34672200	5.89232	7.47799e-14	Intragenic	7479	34664421	34856115	+	NM_207172	NPSR1	387129
Stimulated	Shift	chr7	34618751	34619250	5.99185	0	5` Distal	-45421	34664421	34856115	+	NM_207172	NPSR1	387129
Stimulated	Only	chr7	24317251	24317750	6.09991	0	3` Distal	19491	24290331	24298009	+	NM_000905	NPY	4852
Stimulated	Only	chr7	24263501	24264000	5.82193	2.41337e-26	5` Distal	-26581	24290331	24298009	+	NM_000905	NPY	4852
Stimulated	Only	chr7	24297501	24298000	6.00779	0	Intragenic	7419	24290331	24298009	+	NM_000905	NPY	4852
Unstimulated	Only	chr9	126331201	126331800	5.85755	0	Intragenic	241897	126573397	126324523	-	NM_001489	NR6A1	2649
Unstimulated	Only	chr7	107672701	107673300	5.89232	0	Intragenic	211062	107884062	107575317	-	NM_001037132	NRCAM	4897
Stimulated	Only	chr1	52143001	52143500	5.90939	0	5` Distal	-26053	52117197	52027453	-	NM_001101662	NRD1	4898
Stimulated	Only	chr8	31779751	31780250	5.95943	0	Intragenic	163191	31616809	32720312	+	NM_013962	NRG1	3084
Stimulated	Only	chr8	31715751	31716250	5.97573	0	Intragenic	99191	31616809	32720312	+	NM_013962	NRG1	3084
Unstimulated	Shift	chr10	83839201	83839800	5.89232	0	Intragenic	214451	83625049	84736915	+	NM_001010848	NRG3	10718
Stimulated	Shift	chr10	84437251	84437750	6.24147	0	Intragenic	812451	83625049	84736915	+	NM_001010848	NRG3	10718
Stimulated	Shift	chr10	83891251	83891750	5.83985	0	Intragenic	266451	83625049	84736915	+	NM_001010848	NRG3	10718
Unstimulated	Only	chr21	15389401	15390000	5.99185	1.74907e-29	5` Distal	-30703	15358997	15255426	-	NM_003489	NRIP1	8204
Unstimulated	Only	chrX	104973001	104973600	6.08496	0	Intragenic	20109	104953191	105089258	+	NM_198465	NRK	203447
Unstimulated	Only	chr6	5970001	5970600	6.17243	0	5` Distal	-17668	5952632	5943231	-	NM_016588	NRN1	51299
Unstimulated	Shift	chr10	33505501	33506100	6.02356	0	3` Core	624	33663839	33506424	-	NM_003873	NRP1	8829
Stimulated	Shift	chr10	33525751	33526250	6.00779	0	3` Core	552	33663839	33526552	-	NM_001024628	NRP1	8829
Stimulated	Only	chr2	206428251	206428750	5.87504	0	3` Distal	57398	206255468	206371102	+	NM_003872	NRP2	8828
Stimulated	Only	chr6	24160001	24160500	6.00779	0	5` Distal	-74142	24234392	24255736	+	NM_080723	NRSN1	140767
Unstimulated	Shift	chr2	50783701	50784300	5.90939	0	Intragenic	329178	51113178	49999147	-	NM_001135659	NRXN1	9378
Stimulated	Shift	chr2	50544751	50545250	5.89232	0	Intragenic	568178	51113178	49999147	-	NM_001135659	NRXN1	9378
Stimulated	Shift	chr2	51011001	51011500	5.83985	0	Intragenic	101928	51113178	49999147	-	NM_001135659	NRXN1	9378
Unstimulated	Shift	chr14	77984101	77985000	6.50214	0	Intragenic	44705	77939845	79400513	+	NM_004796	NRXN3	9369
Unstimulated	Shift	chr14	78984001	78984300	6.50779	0	Intragenic	1044305	77939845	79400513	+	NM_004796	NRXN3	9369
Unstimulated	Shift	chr14	78955501	78956100	5.87504	0	Intragenic	1015955	77939845	79400513	+	NM_004796	NRXN3	9369
Stimulated	Shift	chr14	78548501	78549000	5.83985	0	Intragenic	608905	77939845	79400513	+	NM_004796	NRXN3	9369
Stimulated	Shift	chr14	77898751	77899250	5.85755	0	5` Distal	-40845	77939845	79400513	+	NM_004796	NRXN3	9369
Stimulated	Shift	chr14	77978751	77979000	6.37504	9.52207e-19	Intragenic	39030	77939845	79400513	+	NM_004796	NRXN3	9369
Stimulated	Only	chr8	126256501	126257000	5.94294	0	Intragenic	83486	126173264	126448549	+	NM_173685	NSMCE2	286053
Stimulated	Only	chr3	95295001	95295500	5.95943	0	Intragenic	30706	95264544	95328320	+	NM_022072	NSUN3	63899
Unstimulated	Only	chr12	102700801	102701400	5.90939	0	Intragenic	58005	102759105	102690210	-	NM_001031701	NT5DC3	51559
Unstimulated	Only	chr12	102751501	102752100	5.89232	0	Intragenic	7305	102759105	102690210	-	NM_001031701	NT5DC3	51559
Stimulated	Only	chr17	17167501	17168000	5.82193	1.02033e-30	Intragenic	20346	17147404	17191702	+	NM_020201	NT5M	56953
Stimulated	Only	chr12	5496751	5497250	5.80378	0	3` Distal	22274	5473558	5474726	+	NM_002527	NTF3	4908
Stimulated	Only	chr1	203560251	203560750	6.17243	1.04532e-22	5` Proximal	-2994	203557506	203537813	-	NM_030952	NUAK2	81788
Stimulated	Only	chr14	31367751	31368250	5.90939	0	Intragenic	267659	31100341	31400180	+	NM_025152	NUBPL	80224
Unstimulated	Only	chr8	110368801	110369100	6.47573	0	Intragenic	42388	110411338	110322323	-	NM_001128211	NUDCD1	84955
Stimulated	Only	chr1	144289751	144290250	5.90939	0	3` Proximal	7851	144300792	144297851	-	NM_001012758	NUDT17	200035
Unstimulated	Only	chr1	161573701	161574300	5.92626	0	Intragenic	15654	161558346	161592177	+	NM_031423	NUF2	83540
Unstimulated	Only	chr1	161658601	161659200	6.06986	0	3` Distal	66723	161558346	161592177	+	NM_031423	NUF2	83540
Unstimulated	Only	chr17	24682501	24683100	5.89232	0	5` Distal	-37508	24645292	24606979	-	NM_020772	NUFIP2	57532
Stimulated	Only	chr11	71405501	71406000	5.89232	2.1799e-10	Intragenic	63471	71469221	71391558	-	NM_006185	NUMA1	4926
Stimulated	Only	chr3	13378501	13379000	5.92626	0	Intragenic	58059	13436809	13332736	-	NM_024923	NUP210	23225
Unstimulated	Only	chr1	152375701	152376300	5.87504	0	Intragenic	18216	152394216	152231789	-	NM_001159484	NUP210L	91181
Stimulated	Only	chr16	55405001	55405500	5.99185	0	Intragenic	83733	55321517	55436177	+	NM_014669	NUP93	9688
Unstimulated	Only	chr7	8754901	8755500	6.32018	0	Intragenic	315091	8440109	8759118	+	NM_152745	NXPH1	30010
Stimulated	Only	chr12	119976001	119976500	5.90939	0	5` Distal	-15087	119961163	119942477	-	NM_003733	OASL	8638
Unstimulated	Only	chr10	125983801	125984400	5.97573	0	3` Distal	91761	126097535	126075861	-	NM_000274	OAT	4942
Unstimulated	Only	chr15	62757601	62758200	5.87504	7.0015e-08	3` Proximal	8925	62782515	62766825	-	NM_002537	OAZ2	4947
Unstimulated	Shift	chr8	103680901	103681500	5.90939	6.29091e-07	3` Distal	38779	103633023	103642421	+	NM_024410	ODF1	4956
Stimulated	Shift	chr8	103577001	103577500	6.1865	0	5` Distal	-55773	103633023	103642421	+	NM_024410	ODF1	4956
Unstimulated	Shift	chrX	123406801	123407400	6.11471	0	Intragenic	518247	123925347	123337436	-	NM_001163278	ODZ1	10178
Stimulated	Shift	chrX	123563001	123563500	5.83985	0	Intragenic	362097	123925347	123337436	-	NM_001163278	ODZ1	10178
Unstimulated	Shift	chr5	167008501	167009100	5.87504	0	Intragenic	364380	166644420	167623740	+	NM_001122679	ODZ2	57451
Stimulated	Shift	chr5	167176001	167176500	5.94294	0	Intragenic	531830	166644420	167623740	+	NM_001122679	ODZ2	57451
Unstimulated	Shift	chr4	183874501	183875100	6.1865	0	Intragenic	392670	183482130	183961171	+	NM_001080477	ODZ3	55714
Unstimulated	Shift	chr4	183926701	183927300	6.03916	0	Intragenic	444870	183482130	183961171	+	NM_001080477	ODZ3	55714
Stimulated	Shift	chr4	183541001	183541500	6.47728	0	Intragenic	59120	183482130	183961171	+	NM_001080477	ODZ3	55714
Stimulated	Only	chr11	78209751	78210250	5.94294	0	Intragenic	619343	78829343	78041975	-	NM_001098816	ODZ4	26011
Stimulated	Only	chr11	78224751	78225250	6.03916	0	Intragenic	604343	78829343	78041975	-	NM_001098816	ODZ4	26011
Stimulated	Only	chr11	78511251	78511750	5.82193	0	Intragenic	317843	78829343	78041975	-	NM_001098816	ODZ4	26011
Stimulated	Only	chr10	50663501	50664250	6.13826	0	5` Distal	-23444	50640431	50612693	-	NM_001143996	OGDHL	55753
Stimulated	Only	chr9	94192251	94192750	5.99185	0	Intragenic	14258	94206758	94186069	-	NM_014057	OGN	4969
Unstimulated	Only	chr1	102321001	102321600	6.02356	4.07747e-27	5` Distal	-85922	102235378	102040714	-	NM_058170	OLFM3	118427
Stimulated	Only	chr21	33285501	33286000	5.82193	0	5` Distal	-34358	33320108	33323370	+	NM_005806	OLIG2	10215
Stimulated	Only	chr3	194856251	194856750	5.89232	0	Intragenic	62874	194793626	194898293	+	NM_015560	OPA1	9968
Unstimulated	Only	chr10	88396501	88397100	5.90939	0	5` Proximal	-7493	88404293	88416196	+	NM_001030015	OPN4	94233
Stimulated	Only	chr8	54382001	54382500	5.82193	0	5` Distal	-55503	54326747	54300828	-	NM_000912	OPRK1	4986
Stimulated	Only	chr1	201783251	201783750	5.80378	0	3` Distal	38800	201729893	201744700	+	NM_014359	OPTC	26254
Stimulated	Only	chr1	157796751	157797250	5.82193	1.64394e-33	5` Distal	-24579	157772421	157771491	-	NM_001004469	OR10J5	127385
Stimulated	Only	chr12	54323251	54323750	5.87504	2.14518e-14	3` Proximal	5616	54316942	54317884	+	NM_206899	OR10P1	121130
Stimulated	Only	chr1	156739251	156739750	5.99185	0	3` Distal	22201	156716291	156717299	+	NM_001004472	OR10R2	343406
Stimulated	Only	chr11	59252751	59253250	5.85755	0	5` Distal	-15106	59237894	59236964	-	NM_001005324	OR10V1	390201
Unstimulated	Only	chr17	2967001	2967600	6.03916	0	3` Proximal	9353	2977595	2976653	-	NM_003555	OR1G1	8390
Stimulated	Only	chr7	143414251	143414750	5.99185	0	5` Proximal	-8633	143423133	143424066	+	NM_001004135	OR2A12	346525
Stimulated	Only	chr11	4896501	4897000	6.02356	1.97944e-36	5` Proximal	-3281	4893469	4892524	-	NM_001005238	OR51G2	81282
[truncated: 2,374 more rows]
