# Supplementary material for: ChIP-seq Defined Genome-Wide Map of TGFβ/SMAD4 Targets: Implications with Clinical Outcome of Ovarian Cancer
Source: PLoS One. 2011 Jul 25;6(7):e22606. doi: 10.1371/journal.pone.0022606 (PMC3143154; doi:10.1371/journal.pone.0022606)
Supplement: Table S4 — (XLS) [file pone.0022606.s008.xls]

## Sheet: Suppl_TableS4_TGFb_differential
Gene ID	Symbol	Stimulated	Unstimulated	Difference
116328	C8orf34	4.69	-0.11	4.8
23007	PLCH1	5.33	1.13	4.2
340273	ABCB5	4.92	0.76	4.16
4115	MAGEB4	4.41	0.69	3.72
642376	LOC642376	4.53	0.85	3.68
9819	TSC22D2	5.3	1.69	3.61
6598	SMARCB1	6.65	3.05	3.6
9721	GPRIN2	6.71	3.21	3.5
196074	METT5D1	4.37	0.89	3.47
2737	GLI3	5.77	2.35	3.42
90701	SEC11L3	6.6	3.19	3.41
8476	CDC42BPA	3.61	0.22	3.39
344148	NAP5	5.68	2.31	3.38
10085	EDIL3	3.9	0.54	3.36
1004	CDH6	4.58	1.26	3.32
94120	SYTL3	5.24	1.95	3.29
254827	NAALADL2	5.21	1.93	3.28
55906	KIAA1166	5.98	2.73	3.25
283666	LOC283666	4.66	1.41	3.25
257019	FRMD3	6.19	2.97	3.22
284071	FLJ35848	5.06	1.89	3.17
23355	KIAA0804	6.08	2.93	3.15
83787	SVH	6.22	3.07	3.15
9832	JAKMIP2	5.08	1.94	3.14
2845	GPR22	4.45	1.34	3.11
9751	SNPH	4.66	1.56	3.1
4254	KITLG	3.99	0.9	3.09
2	A2M	6.16	3.07	3.09
57597	BAHCC1	6.29	3.21	3.08
84460	ZMAT1	6.76	3.68	3.08
26821	SNORA74A	6	2.93	3.07
8543	LMO4	6.24	3.18	3.06
2559	GABRA6	3.68	0.65	3.03
54329	GPR85	5.3	2.28	3.02
3183	HNRPC	7.36	4.35	3.01
1368	CPM	5.57	2.57	3
401097	LOC401097	5.76	2.79	2.97
27328	PCDH11X	5.63	2.66	2.97
2104	ESRRG	6.1	3.16	2.94
9457	FHL5	4.09	1.15	2.94
6092	ROBO2	5.46	2.53	2.93
1302	COL11A2	6.01	3.08	2.93
23194	FBXL7	5.38	2.44	2.93
10160	FARP1	4.18	1.26	2.92
114907	FBXO32	5.72	2.8	2.92
3588	IL10RB	5.68	2.77	2.91
339221	ENPP7	6.73	3.82	2.91
5740	PTGIS	5.03	2.12	2.91
158521	FMR1NB	4.84	1.93	2.91
57400	LOC57400	6.38	3.48	2.9
114026	ZIM3	3.73	0.84	2.89
132203	FLJ44379	4.5	1.62	2.88
390927	ZNF793	5.58	2.72	2.86
4325	MMP16	4.44	1.58	2.86
11281	POU6F2	4.05	1.2	2.85
9989	PPP4R1	4.94	2.1	2.84
4982	TNFRSF11B	4.82	1.98	2.84
25884	CHRDL2	5.74	2.91	2.83
57798	GATAD1	5.29	2.47	2.82
166979	CDC20B	5.28	2.46	2.82
54714	CNGB3	4.27	1.45	2.82
3748	KCNC3	5.13	2.32	2.81
85476	GFM1	3.09	0.3	2.79
56832	IFNK	3.44	0.67	2.77
685	BTC	4.84	2.08	2.76
127343	DMBX1	5.25	2.49	2.76
360205	PRAC2	6.2	3.47	2.73
348995	NUP43	6.49	3.76	2.73
284391	FLJ14959	5.39	2.67	2.72
8332	HIST1H2AL	6.17	3.45	2.72
338323	NALP14	5.37	2.67	2.7
79853	TM4SF20	5.67	2.97	2.7
394	ARHGAP5	4.25	1.56	2.69
170370	C10orf73	5.54	2.85	2.69
51209	RAB9B	6.64	3.96	2.68
9306	SOCS6	3.61	0.93	2.68
22982	DIP2C	4.85	2.17	2.68
2252	FGF7	5.3	2.62	2.67
89876	C3orf15	4.12	1.46	2.66
164395	TTLL9	4.68	2.02	2.66
3062	HCRTR2	5.25	2.61	2.64
4856	NOV	4.95	2.31	2.64
10235	RASGRP2	6.24	3.62	2.62
284262	LOC284262	4.34	1.72	2.62
10278	EFS	5.01	2.41	2.6
6339	SCNN1D	6.68	4.09	2.59
7837	PXDN	5.13	2.56	2.57
440334	LOC440334	6.66	4.1	2.56
83894	TTC29	4.02	1.47	2.55
84616	KRTAP4-4	4.98	2.43	2.55
153577	LOC153577	6.04	3.49	2.55
388815	C21orf34	5.42	2.88	2.54
7226	TRPM2	5.1	2.56	2.54
644963	LOC644963	4.5	1.97	2.53
8354	HIST1H3I	5.39	2.86	2.53
390063	OR51I1	6.94	4.42	2.52
158228	C9orf122	6.09	3.57	2.52
115111	SLC26A7	3.58	1.07	2.51
652067	LOC652067	5.15	2.65	2.5
81697	OR2B2	5.5	3	2.5
84447	SYVN1	4.74	2.24	2.5
5075	PAX1	5.41	2.91	2.5
26240	FAM50B	6.67	4.18	2.49
23584	VSIG2	4.72	2.23	2.49
23316	CUTL2	5.06	2.57	2.49
4969	OGN	6.02	3.54	2.48
90550	C10orf42	5.4	2.92	2.48
121952	LOC121952	5.1	2.63	2.47
283713	LOC283713	4.71	2.24	2.47
53635	PTOV1	4.96	2.5	2.46
415056	BC038740	4.66	2.21	2.45
6506	SLC1A2	4.36	1.92	2.44
169966	FAM46D	4.99	2.55	2.44
2017	CTTN	5.31	2.87	2.44
653131	RP11-556L1.3	5.66	3.22	2.44
641365	LOC641365	3.85	1.42	2.43
26496	OR10A3	5.48	3.05	2.43
152742	LOC152742	5.39	2.96	2.43
7447	VSNL1	6.13	3.71	2.42
387707	C10orf130	4.86	2.44	2.42
9942	XYLB	4.99	2.57	2.42
81832	NETO1	4.62	2.2	2.42
26128	KIAA1279	5.42	3.01	2.41
340156	RP11-145H9.1	5.97	3.56	2.41
84258	SYT3	6.5	4.1	2.4
10876	FAM12A	4.46	2.07	2.39
64902	AGXT2	5.44	3.06	2.38
112609	C6orf117	4.78	2.41	2.37
116123	RP11-45J16.2	4.35	1.99	2.36
388458	LOC388458	2.76	0.4	2.36
10919	EHMT2	6.03	3.67	2.36
8822	FGF17	6.08	3.72	2.36
2817	GPC1	5.54	3.18	2.36
56172	ANKH	5.39	3.04	2.35
3910	LAMA4	5.12	2.78	2.34
388387	FLJ31222	4.93	2.59	2.34
5101	PCDH9	3.52	1.19	2.33
91074	ANKRD30A	3.47	1.15	2.32
64478	CSMD1	3.22	0.89	2.32
2263	FGFR2	4.22	1.91	2.31
85479	DNAJC5B	6.42	4.11	2.31
117153	MIA2	5.36	3.05	2.31
1553	CYP2A13	5.09	2.79	2.3
92565	FANK1	5.85	3.55	2.3
5173	PDYN	5.26	2.96	2.3
5408	PNLIPRP2	4.69	2.39	2.3
282775	OR5J2	3.62	1.33	2.29
168850	LOC168850	5.91	3.63	2.28
6238	RRBP1	6.06	3.78	2.28
285349	ZNF660	5.99	3.71	2.28
22796	COG2	7.29	5.01	2.28
862	RUNX1T1	4.47	2.19	2.28
51118	UTP11L	5.25	2.98	2.27
9108	MTMR7	4.6	2.34	2.26
401237	FLJ22536	4.66	2.4	2.26
400713	LOC400713	5.24	2.98	2.26
56945	MRPS22	5.16	2.9	2.26
257240	RP11-450P7.3	6.21	3.96	2.25
338817	LOC338817	5.95	3.7	2.25
339788	LOC339788	4.52	2.27	2.25
143630	MGC20470	6.19	3.94	2.25
390538	OR4M2	5.67	3.43	2.24
168448	CDC14C	5.02	2.78	2.24
3090	HIC1	4.39	2.15	2.24
5313	PKLR	5.49	3.25	2.24
9860	LRIG2	6.14	3.89	2.24
64582	GPR135	5.49	3.25	2.24
220047	CCDC83	3.7	1.47	2.23
8618	CADPS	3.9	1.67	2.23
4037	LRP3	6.81	4.58	2.23
340206	TREML3	5.37	3.14	2.23
80781	COL18A1	4.14	1.91	2.23
6194	RPS6	5.91	3.69	2.22
54101	RIPK4	5.16	2.94	2.22
2202	EFEMP1	7.55	5.34	2.21
26190	FBXW2	5.4	3.19	2.21
6017	RLBP1	6.42	4.21	2.21
7177	TPSAB1	5.75	3.55	2.2
240	ALOX5	5.01	2.82	2.19
8718	TNFRSF25	5.54	3.36	2.18
51127	TRIM17	4.55	2.37	2.18
81554	WBSCR16	4.43	2.25	2.18
390064	OR51I2	6.28	4.11	2.17
54414	SIAE	4.22	2.05	2.17
6530	SLC6A2	5.28	3.11	2.17
29937	NENF	6.51	4.34	2.17
221416	MGC45491	5.86	3.7	2.16
388882	LOC388882	5.13	2.98	2.15
22846	VASH1	5.7	3.55	2.15
6006	RHCE	5.64	3.49	2.15
94097	SFXN5	5.26	3.12	2.14
80760	ITIH5	5.43	3.29	2.14
148581	UBE2U	6.07	3.93	2.14
5533	PPP3CC	5.41	3.28	2.13
10626	TRIM16	5.9	3.77	2.13
4759	NEU2	5.03	2.9	2.13
27156	RTDR1	5.92	3.79	2.13
23030	JMJD2B	5.98	3.85	2.13
85569	GALP	3.31	1.18	2.13
132625	ZFP42	4.72	2.59	2.13
7273	TTN	3.84	1.71	2.13
145173	B3GALTL	5.44	3.32	2.12
9991	ROD1	2.74	0.62	2.12
90407	TMEM41A	5.44	3.32	2.12
147343	LOC147343	6.06	3.94	2.12
57707	KIAA1609	6.13	4.02	2.11
23742	C15orf2	5.43	3.33	2.1
57556	SEMA6A	6.04	3.94	2.1
2692	GHRHR	6.01	3.92	2.09
54211	OSIL	5.89	3.8	2.09
59284	CACNG7	5.8	3.71	2.09
3761	KCNJ4	5.15	3.07	2.08
25841	ABTB2	5.48	3.4	2.08
253559	IGSF4D	4.45	2.38	2.07
64433	C7orf4	6.65	4.58	2.07
3778	KCNMA1	5.51	3.45	2.06
149473	CCDC24	6.94	4.88	2.06
54766	BTG4	4.94	2.88	2.06
28231	SLCO4A1	6.63	4.58	2.05
26512	INTS6	5.25	3.2	2.05
149603	RNF187	4.29	2.24	2.05
6902	TBCA	6.73	4.67	2.05
27006	FGF22	5.37	3.33	2.04
7551	ZNF3	6.26	4.22	2.04
23024	PDZRN3	4.38	2.34	2.04
440299	DNM1DN11-6	5.81	3.78	2.03
27023	FOXB1	3.49	1.47	2.02
54716	SLC6A20	5.16	3.14	2.02
5747	PTK2	5.05	3.04	2.01
395	ARHGAP6	4.89	2.89	2
56981	PRDM11	5.86	3.86	2
3727	JUND	6.54	4.55	1.99
2995	GYPC	5.66	3.67	1.99
79607	FAM118B	5.88	3.89	1.99
8729	GBF1	4.45	2.46	1.99
643774	LOC643774	5.16	3.17	1.99
59269	HIVEP3	4.75	2.76	1.99
6208	RPS14	6.83	4.85	1.98
1178	CLC	5.29	3.31	1.98
23043	TNIK	4.57	2.59	1.98
5265	SERPINA1	4.24	2.26	1.98
117154	DACH2	5.05	3.07	1.98
54872	PIGG	4.4	2.42	1.98
8555	CDC14B	4.3	2.33	1.97
285025	FLJ39502	3.97	2	1.97
51477	ISYNA1	4.38	2.41	1.97
54209	TREM2	6.1	4.13	1.97
92291	CAPN13	6.77	4.81	1.96
1102	RCBTB2	3.34	1.38	1.96
2779	GNAT1	4.47	2.51	1.96
81563	C1orf21	5.57	3.62	1.95
7158	TP53BP1	5.37	3.42	1.95
55040	EPN3	5.16	3.21	1.95
31	ACACA	4.84	2.89	1.95
80144	FRAS1	3.29	1.34	1.95
56938	ARNTL2	5.07	3.12	1.95
114784	CSMD2	4.47	2.53	1.94
129080	EMID1	5.43	3.49	1.94
220107	DLEU7	3.99	2.05	1.94
8651	SOCS1	4.44	2.5	1.94
717	C2	5.83	3.89	1.94
80232	WDR26	5.11	3.17	1.94
199990	C1orf86	6.35	4.41	1.94
84896	ATAD1	4.07	2.14	1.93
81033	KCNH6	4.25	2.32	1.93
55888	ZNF167	4.57	2.64	1.93
150147	C21orf128	5.4	3.47	1.93
5729	PTGDR	4.11	2.19	1.92
1443	CSH2	5.18	3.26	1.92
90167	RP6-213H19.2	4.9	2.98	1.92
93463	LOC93463	3.84	1.92	1.92
2744	GLS	4.69	2.77	1.92
3955	LFNG	6.23	4.31	1.92
150527	LOC150527	5.81	3.89	1.92
1996	ELAVL4	4.09	2.18	1.91
6366	CCL21	5.72	3.81	1.91
345895	RSHL3	5.21	3.3	1.91
8862	APLN	6.44	4.53	1.91
9099	USP2	6.26	4.35	1.91
84441	MAML2	4.96	3.05	1.91
284001	CCDC57	6.46	4.56	1.9
10864	SLC22A7	6.9	5	1.9
10452	TOMM40	4.6	2.7	1.9
84709	OSAP	6.18	4.28	1.9
440290	DNM1DN8-2	3.75	1.85	1.9
9290	GPR55	4.66	2.77	1.89
26333	OR7A17	6.1	4.21	1.89
10563	CXCL13	3.79	1.91	1.88
3764	KCNJ8	3.49	1.61	1.88
90625	C21orf105	5.29	3.42	1.87
169693	C9orf71	4.82	2.95	1.87
153657	FLJ25439	4.65	2.78	1.87
10589	DRAP1	6.12	4.25	1.87
85370	KIAA1655	4.63	2.76	1.87
4808	NHLH2	4.31	2.44	1.87
3176	HNMT	4.2	2.33	1.87
6927	TCF1	6.12	4.26	1.86
28461	IGHV1-69	5.58	3.72	1.86
29970	SCHIP1	5.12	3.27	1.85
4223	MEOX2	3.88	2.03	1.85
6854	SYN2	6.52	4.67	1.85
4249	MGAT5	4.79	2.94	1.85
7075	TIE1	5.17	3.33	1.84
84643	KIF2B	4.8	2.96	1.84
10795	ZNF268	5.09	3.25	1.84
146206	RLTPR	6.88	5.03	1.84
340146	SLC35D3	5.06	3.22	1.84
7957	EPM2A	6.5	4.66	1.84
3161	HMMR	4.53	2.69	1.84
2538	G6PC	6.31	4.48	1.83
79368	FCRL2	6.23	4.4	1.83
266727	MDGA1	5.28	3.45	1.83
7111	TMOD1	6.81	4.98	1.83
57495	KIAA1239	6.65	4.82	1.83
4585	MUC4	5.35	3.52	1.83
441024	MTHFD2L	6.2	4.37	1.83
401074	LOC401074	2.94	1.11	1.83
653117	LOC653117	5.7	3.88	1.82
389084	UNQ830	6	4.18	1.82
9788	MTSS1	5.34	3.52	1.82
3050	HBZ	4.53	2.71	1.82
84694	CX62	5.67	3.86	1.81
66004	LYNX1	5.06	3.25	1.81
953	ENTPD1	2.65	0.84	1.81
8556	CDC14A	3.87	2.06	1.81
8874	ARHGEF7	6.11	4.31	1.8
54531	MIER2	5.72	3.92	1.8
1307	COL16A1	5.21	3.41	1.8
9672	SDC3	6.27	4.47	1.8
197187	MGC23284	4.41	2.61	1.8
647229	FLJ46121	5.96	4.17	1.79
9759	HDAC4	4.64	2.85	1.79
168975	CNBD1	3.61	1.82	1.79
171483	FAM9B	2.44	0.65	1.79
29951	PDZRN4	5.09	3.3	1.79
285848	PNPLA1	4.99	3.21	1.78
55193	PB1	5.51	3.73	1.78
23230	VPS13A	5.93	4.15	1.78
140902	R3HDML	5.6	3.82	1.78
93034	NT5C1B	5.96	4.18	1.78
3164	NR4A1	6.52	4.74	1.78
1577	CYP3A5	4.64	2.87	1.77
92312	LOC92312	6.23	4.46	1.77
84449	ZNF333	6.33	4.56	1.77
4524	MTHFR	6.47	4.71	1.76
55879	GABRQ	5.82	4.05	1.76
104	ADARB1	4.17	2.42	1.75
146310	RNF151	6.65	4.9	1.75
23074	KIAA0701	4.98	3.23	1.75
80832	APOL4	5.88	4.13	1.75
140691	RNF36	4.61	2.86	1.75
84854	MGC16211	6.5	4.75	1.75
10578	GNLY	4.04	2.3	1.74
3030	HADHA	5.23	3.49	1.74
85003	MGC2848	3.56	1.82	1.74
389289	LOC389289	6.42	4.68	1.74
7053	TGM3	5	3.27	1.73
6274	S100A3	5.47	3.74	1.73
6847	SYCP1	5.37	3.64	1.73
84319	C3orf26	5.19	3.46	1.73
8038	ADAM12	5.35	3.63	1.72
924	CD7	5.01	3.29	1.72
55690	PACS1	6.91	5.19	1.72
122046	C13orf26	4.59	2.87	1.72
84419	C15orf48	4.35	2.63	1.72
285796	LOC285796	5.34	3.63	1.71
23348	DOCK9	4.86	3.15	1.71
220004	C11orf66	6.36	4.65	1.71
541471	LOC541471	6.09	4.38	1.71
84690	SPATA22	5.04	3.34	1.7
84679	SLC9A7	6.8	5.1	1.7
683	BST1	4.06	2.36	1.7
4045	LSAMP	3.77	2.07	1.7
4104	MAGEA5	5.68	3.98	1.7
143686	SESN3	5.96	4.27	1.69
84807	TA-NFKBH	6.97	5.28	1.69
27034	ACAD8	4.72	3.03	1.69
390595	LOC390595	4.56	2.87	1.69
9103	FCGR2C	6.77	5.08	1.69
389641	LOC389641	4.8	3.11	1.69
998	CDC42	6.64	4.95	1.69
144402	CPNE8	4.8	3.11	1.69
8888	MCM3AP	6.62	4.94	1.68
3674	ITGA2B	5.75	4.07	1.68
348980	HCN1	2.97	1.29	1.68
388403	YPEL2	4.87	3.19	1.68
200844	FLJ42117	5.03	3.35	1.68
2662	GDF10	4.82	3.14	1.68
1633	DCK	3.43	1.75	1.68
23284	LPHN3	4.57	2.9	1.67
10982	MAPRE2	5.05	3.38	1.67
2204	FCAR	5.93	4.26	1.67
352954	GATS	6.81	5.14	1.67
4295	MLN	6.76	5.09	1.67
84848	MGC16121	6.52	4.85	1.67
57829	ZP4	4.94	3.27	1.67
9066	SYT7	5.09	3.42	1.67
644320	LOC644320	5.96	4.29	1.67
51265	CDKL3	5.02	3.36	1.66
90485	BC37295_3	4.95	3.29	1.66
551	AVP	4.98	3.32	1.66
6755	SSTR5	5.47	3.81	1.66
54947	AYTL1	4.65	2.99	1.66
81931	ZNF93	4.75	3.09	1.66
113510	HEL308	5.45	3.79	1.66
126205	NALP8	5.42	3.76	1.66
26121	PRPF31	4.41	2.75	1.66
153643	FAM81B	5.06	3.4	1.66
347918	EP400NL	4.53	2.87	1.66
54094	C21orf15	6	4.34	1.66
6540	SLC6A13	8.73	7.07	1.66
4034	LRCH4	7.04	5.39	1.65
54660	PCDHB18	5.67	4.02	1.65
2120	ETV6	6.37	4.72	1.65
291	SLC25A4	4.86	3.22	1.64
9750	C6orf32	6.61	4.97	1.64
29906	ST8SIA5	3.98	2.34	1.64
429	ASCL1	4.34	2.7	1.64
9516	LITAF	5.84	4.2	1.64
1303	COL12A1	5.76	4.12	1.64
222521	FLJ25791	5.04	3.4	1.64
50801	KCNK4	4.52	2.88	1.64
126520	LOC126520	5.85	4.21	1.64
647589	LOC647589	8.38	6.74	1.64
29953	TRHDE	5.94	4.3	1.64
8942	KYNU	5.12	3.49	1.63
49	ACR	5	3.37	1.63
55061	SUSD4	4.72	3.1	1.63
54812	AFTIPHILIN	6.63	5	1.63
747	C11orf11	6.95	5.32	1.63
644450	LOC644450	6.35	4.72	1.63
8786	RGS11	3.95	2.32	1.63
79608	RIC3	4.84	3.22	1.62
220001	VWCE	7.05	5.43	1.62
55365	HCA112	5.56	3.94	1.62
6002	RGS12	5.75	4.13	1.62
64714	PDIA2	6.54	4.92	1.62
4629	MYH11	6.22	4.61	1.61
11249	NXPH2	4.92	3.31	1.61
223117	SEMA3D	4.87	3.26	1.61
4887	NPY2R	4.7	3.09	1.61
55224	ETNK2	6.52	4.91	1.61
26253	CLEC4E	5.32	3.71	1.61
2307	FKHL18	6.23	4.63	1.6
57242	KIAA0509	4.59	2.99	1.6
90634	CG018	4.14	2.54	1.6
8312	AXIN1	7.6	6	1.6
643847	LOC643847	3.95	2.35	1.6
1600	DAB1	4.91	3.32	1.59
64231	MS4A6A	5.6	4.01	1.59
440432	DKFZp564H213	5.7	4.11	1.59
11026	LILRA3	4.02	2.44	1.58
57799	RAB40C	6.3	4.72	1.58
91978	C19orf20	5.31	3.73	1.58
388419	LOC388419	5.01	3.43	1.58
642540	LOC642540	4.67	3.09	1.58
63926	ANKRD5	4.54	2.96	1.58
84331	C16orf14	5.89	4.31	1.58
387762	LOC387762	4.15	2.58	1.57
23307	KIAA0674	4.89	3.32	1.57
378805	FLJ43663	4.83	3.26	1.57
10840	ALDH1L1	6.92	5.35	1.57
114805	GALNT13	5.22	3.65	1.57
79719	FLJ11506	7.23	5.67	1.56
11113	CIT	6.26	4.7	1.56
79618	HMBOX1	5.66	4.1	1.56
30818	KCNIP3	4.67	3.11	1.56
3576	IL8	4.27	2.71	1.56
55268	ECHDC2	4.57	3.02	1.55
55713	ZNF334	5.21	3.66	1.55
3957	LGALS2	4.51	2.96	1.55
27334	P2RY10	6.22	4.67	1.55
255926	TMDCII	5.81	4.26	1.55
5428	POLG	6.53	4.98	1.55
25859	PART1	5.82	4.27	1.55
10891	PPARGC1A	3.11	1.57	1.54
2572	GAD2	5.68	4.14	1.54
160364	CLEC12A	2.6	1.06	1.54
2625	GATA3	9.39	7.85	1.54
92126	C18orf4	4.52	2.98	1.54
28514	DLL1	4.84	3.3	1.54
5915	RARB	4.79	3.25	1.54
23102	TBC1D2B	5.27	3.73	1.54
5458	POU4F2	4.92	3.39	1.53
79998	ANKRD53	4.15	2.62	1.53
92285	ZNF585B	4.25	2.72	1.53
222389	C10orf30	4	2.47	1.53
284898	LOC284898	6.25	4.72	1.53
55088	C10orf118	5.24	3.71	1.53
56660	KCNK12	8.85	7.33	1.52
55809	TRERF1	6.28	4.76	1.52
5266	PI3	4.74	3.22	1.52
80736	SLC44A4	4.18	2.66	1.52
26245	OR2M4	2.8	1.28	1.52
5224	PGAM2	5.83	4.31	1.52
56899	ANKS1B	4.46	2.94	1.52
644652	LOC644652	1.3	-0.22	1.52
353500	BMP8A	6.38	4.87	1.51
8991	SELENBP1	5.09	3.58	1.51
253805	LOC253805	4.35	2.84	1.51
23139	MAST2	4.38	2.87	1.51
10311	DSCR3	5.24	3.73	1.51
5619	PRM1	6.02	4.51	1.51
8361	HIST1H4F	5.31	3.8	1.51
51676	ASB2	4.66	3.15	1.51
64102	TNMD	3.31	1.8	1.51
7544	ZFY	4.01	2.51	1.5
90139	TSPAN18	5.73	4.23	1.5
79742	CXorf36	4.1	2.6	1.5
2676	GFRA3	4.36	2.86	1.5
84525	HOP	4.67	3.17	1.5
147686	ZNF418	6.72	5.22	1.5
259197	NCR3	4.16	2.67	1.49
8986	RPS6KA4	5.66	4.17	1.49
11011	TLK2	6.4	4.91	1.49
285908	LOC285908	6.36	4.87	1.49
255082	CASC2	4.73	3.24	1.49
79856	SNX22	5.88	4.39	1.49
285194	LOC285194	4.97	3.48	1.49
3280	HES1	4.39	2.91	1.48
84310	MGC11257	6.63	5.15	1.48
79734	KCTD17	6.82	5.34	1.48
3192	HNRPU	5.92	4.44	1.48
152940	FLJ25371	5.55	4.08	1.47
146664	MGAT5B	3.78	2.31	1.47
2915	GRM5	5.23	3.76	1.47
713	C1QB	5.57	4.1	1.47
7125	TNNC2	6.02	4.55	1.47
284837	LOC284837	4.68	3.21	1.47
80210	ARMC9	4.64	3.18	1.46
132243	H1FOO	4.44	2.98	1.46
4298	MLLT1	5.45	3.99	1.46
63876	PKNOX2	6.18	4.72	1.46
83660	TLN2	5.19	3.73	1.46
253738	EBF3	6.37	4.93	1.45
7455	ZAN	4.23	2.78	1.45
2308	FOXO1A	4.12	2.67	1.45
84253	GARNL3	6.64	5.19	1.45
9639	ARHGEF10	6.62	5.17	1.45
253143	C22orf30	5.47	4.02	1.45
10998	SLC27A5	4.53	3.08	1.45
5552	PRG1	4.75	3.3	1.45
4784	NFIX	7.17	5.72	1.45
57569	ARHGAP20	3.72	2.27	1.45
85364	ZCCHC3	4.68	3.23	1.45
400831	LOC400831	6.11	4.67	1.44
8470	SORBS2	4.17	2.73	1.44
10750	GRAP	6.49	5.05	1.44
92558	CCDC64	6.65	5.2	1.44
646405	LOC646405	4.25	2.81	1.44
284459	HKR1	4	2.56	1.44
133522	PPARGC1B	4.86	3.43	1.43
9875	C21orf108	2	0.57	1.43
55304	C20orf38	4.94	3.51	1.43
50945	TBX22	4.38	2.95	1.43
22848	AAK1	4.91	3.48	1.43
64900	LPIN3	4.09	2.67	1.42
4638	MYLK	7.28	5.86	1.42
57716	PRX	3.02	1.6	1.42
284221	C18orf30	6.51	5.09	1.42
115110	LOC115110	6.82	5.4	1.42
9711	KIAA0226	6.98	5.56	1.42
171389	NALP6	5.34	3.92	1.42
5345	SERPINF2	6.33	4.91	1.42
80816	KIAA1713	5.36	3.93	1.42
400512	FLJ21408	5.39	3.98	1.41
1612	DAPK1	4.76	3.35	1.41
143241	DYDC1	2.83	1.42	1.41
84630	TTBK1	6.37	4.96	1.41
221981	KIAA0960	6.41	5	1.41
2775	GNAO1	2.79	1.39	1.41
442285	LOC442285	5.96	4.55	1.41
54602	NDFIP2	5.15	3.74	1.41
6322	SCML1	3.37	1.96	1.41
205428	C3orf58	4.77	3.37	1.4
23705	IGSF4	6.52	5.12	1.4
4193	MDM2	5.89	4.49	1.4
646638	LOC646638	4.63	3.23	1.4
6711	SPTBN1	8.07	6.67	1.4
2762	GMDS	3.38	1.98	1.4
201799	TMEM154	4.97	3.57	1.4
23263	MCF2L	4.76	3.37	1.39
266811	NPSA	3.12	1.73	1.39
6337	SCNN1A	4.24	2.85	1.39
114804	RNF157	5.79	4.4	1.39
3232	HOXD3	5.6	4.22	1.38
10743	RAI1	8.31	6.93	1.38
134111	FLJ25076	4.52	3.14	1.38
84296	GINS4	7.46	6.08	1.38
1536	CYBB	4.65	3.27	1.38
2563	GABRD	3.95	2.57	1.38
22875	ENPP4	3.42	2.05	1.37
10090	UST	2.88	1.5	1.37
25948	KBTBD2	5.12	3.75	1.37
199964	TMEM61	4.59	3.22	1.37
283535	LOC283535	5.69	4.32	1.37
23210	PTDSR	4.43	3.06	1.37
10924	SMPDL3A	3.55	2.18	1.37
9829	DNAJC6	4.73	3.36	1.37
10444	ZYG11BL	6.56	5.19	1.37
2922	GRP	2.08	0.71	1.37
149647	FAM71A	6.83	5.47	1.36
10221	TRIB1	5.48	4.12	1.36
154810	AMOTL1	7.63	6.27	1.36
10655	DMRT2	3.88	2.53	1.36
3737	KCNA2	5.13	3.77	1.36
55282	LRRC36	7.05	5.69	1.36
10408	MYCNOS	4.93	3.58	1.35
401114	FLJ35816	3.41	2.06	1.35
283600	C14orf68	4.01	2.66	1.35
1522	CTSZ	6.26	4.91	1.35
51507	C20orf43	5.36	4.01	1.35
57224	NHSL1	6.24	4.9	1.34
162968	ZNF497	3.37	2.03	1.34
27036	SIGLEC7	6.92	5.58	1.34
10242	KCNMB2	5.79	4.45	1.34
414300	LOC414300	6.01	4.67	1.34
2791	GNG11	7.32	5.98	1.34
4017	LOXL2	4.4	3.06	1.34
2209	FCGR1A	3.41	2.08	1.33
2532	DARC	3.93	2.6	1.33
56926	NCLN	5.65	4.32	1.33
3912	LAMB1	5.32	4	1.33
203054	ADCK5	7.15	5.82	1.33
10071	MUC12	4.12	2.79	1.33
196385	DNAH10	5.67	4.35	1.32
201617	LOC201617	3.83	2.51	1.32
387104	C6orf174	4.8	3.49	1.31
6693	SPN	5.33	4.02	1.31
10518	CIB2	6.08	4.77	1.31
25987	LRRC54	6.69	5.38	1.31
23345	SYNE1	5.42	4.11	1.31
1268	CNR1	5.03	3.72	1.31
6327	SCN2B	5	3.69	1.31
378820	C21orf116	5.56	4.25	1.31
55621	TRMT1	5.41	4.11	1.3
80000	KIAA1772	5.46	4.16	1.3
7593	ZNF42	6.22	4.92	1.3
3866	KRT15	4.27	2.97	1.3
339804	LOC339804	7.8	6.5	1.3
151790	WDR49	1.33	0.03	1.3
83741	TFAP2D	5.42	4.12	1.3
84326	MGC13114	6.18	4.88	1.3
56107	PCDHGA9	5.56	4.26	1.3
2258	FGF13	4.43	3.13	1.3
63932	CXorf56	4.69	3.4	1.29
339047	LOC339047	4.89	3.6	1.29
283970	LOC283970	4.68	3.39	1.29
80095	ZNF606	6.95	5.66	1.29
149684	LOC149684	6.59	5.31	1.28
9496	TBX4	5.56	4.28	1.28
2824	GPM6B	6.65	5.37	1.28
3710	ITPR3	5.47	4.19	1.28
64409	WBSCR17	5.51	4.23	1.28
245935	DEFB122	3.21	1.94	1.27
219348	PLAC9	3.16	1.89	1.27
84548	FAM11A	4.41	3.14	1.27
124808	CCDC43	5.17	3.9	1.27
26188	OR1C1	3.91	2.65	1.26
400946	FLJ12334	3.01	1.75	1.26
3782	KCNN3	4.39	3.13	1.26
80155	NARG1	5.58	4.32	1.26
3823	KLRC3	4.07	2.82	1.25
51455	REV1L	5.64	4.39	1.25
55000	TUG1	6.6	5.35	1.25
153020	RASGEF1B	3.93	2.68	1.25
80021	TMEM62	6.36	5.11	1.25
114883	OSBPL9	6.09	4.84	1.25
58478	MASA	5.46	4.21	1.25
1730	DIAPH2	6.43	5.19	1.25
1112	CHES1	4.82	3.57	1.25
284340	UNQ473	5.45	4.21	1.24
5837	PYGM	5.5	4.26	1.24
117583	ALS2CR19	3.31	2.06	1.24
54463	FLJ20152	5.78	4.54	1.24
4320	MMP11	5.25	4.01	1.24
57535	KIAA1324	5.61	4.37	1.24
28663	TRAV20	5.53	4.3	1.23
2707	GJB3	6.13	4.9	1.23
1456	CSNK1G3	5.88	4.65	1.23
26648	OR7E24	6.09	4.86	1.23
9046	DOK2	5.59	4.36	1.23
55718	POLR3E	4.33	3.1	1.23
6622	SNCA	3.07	1.84	1.23
84937	ZNRF1	6.74	5.51	1.23
51101	C8orf70	6.41	5.19	1.22
7940	LST1	4.87	3.65	1.22
2529	FUT7	5.26	4.04	1.22
949	SCARB1	5.98	4.76	1.22
1804	DPP6	3.32	2.11	1.21
125875	CLDND2	5.35	4.14	1.21
440934	LOC440934	5.43	4.22	1.21
246734	NPCDR1	6.22	5.01	1.21
5570	PKIB	5.39	4.19	1.21
159296	NKX2-3	4.83	3.62	1.21
23504	RIMBP2	4.68	3.48	1.2
60482	SLC5A7	4.37	3.17	1.2
8708	B3GALT1	3.36	2.16	1.2
1805	DPT	5.47	4.27	1.2
136288	LOC136288	4.21	3.01	1.2
650836	LOC650836	5.25	4.06	1.19
54753	DKFZp434J1015	2.81	1.62	1.19
390874	LOC390874	6.53	5.34	1.19
141	ADPRH	6.22	5.03	1.19
10232	MSLN	5.92	4.73	1.19
83983	TSSK6	5.97	4.78	1.19
347088	GPR144	5	3.81	1.19
222584	FAM83B	4.42	3.23	1.19
286	ANK1	4.42	3.23	1.19
6777	STAT5B	7.02	5.84	1.18
55806	HR	6.99	5.81	1.18
26070	DKFZP434K028	7.46	6.28	1.18
2585	GALK2	4	2.82	1.18
54456	MOV10L1	6.14	4.96	1.18
3562	IL3	3.41	2.23	1.18
440051	KRTAP5-11	4.66	3.49	1.17
9586	CREB5	3.22	2.05	1.17
253128	C12orf33	4.07	2.9	1.17
5540	PPYR1	4.73	3.56	1.17
8828	NRP2	5.36	4.2	1.17
128497	C20orf165	3.42	2.25	1.17
6242	RTKN	3.95	2.78	1.17
5746	PTHR2	5.24	4.08	1.16
83449	PMFBP1	3.99	2.83	1.16
115950	ZNF653	4.94	3.78	1.16
140685	BTBD4	5.01	3.85	1.16
942	CD86	3.59	2.43	1.16
79648	MCPH1	6.49	5.33	1.16
8635	RNASET2	6.7	5.55	1.15
643647	LOC643647	4.84	3.69	1.15
136371	ASB10	3.25	2.1	1.15
55502	HES6	6.12	4.97	1.15
219539	YPEL4	3.61	2.46	1.15
6654	SOS1	6.53	5.38	1.15
22890	ZBTB1	5.61	4.46	1.15
54877	ZCCHC2	7.3	6.15	1.15
253827	MSRB3	8.1	6.95	1.15
23086	EXPH5	6.03	4.88	1.15
225689	MAPK15	3.92	2.77	1.15
1562	CYP2C18	4.16	3.01	1.15
441009	LOC441009	4.43	3.29	1.14
93035	PKHD1L1	2.76	1.62	1.14
170691	ADAMTS17	6.96	5.82	1.14
1478	CSTF2	5.13	3.99	1.14
155061	ZNF746	6.69	5.56	1.13
130367	SGPP2	3.84	2.71	1.13
402665	LOC402665	4.21	3.08	1.13
440982	FLJ30375	3.47	2.35	1.12
1768	DNAH6	5.35	4.23	1.12
55796	MBNL3	6.53	5.41	1.12
163175	LGI4	3.69	2.57	1.12
152189	CMTM8	5.09	3.97	1.12
23349	KIAA1045	5.99	4.87	1.12
5126	PCSK2	2.33	1.21	1.12
283485	LOC283485	6.45	5.33	1.12
401284	LOC401284	5.83	4.71	1.12
91862	MARVELD3	4.72	3.6	1.12
1571	CYP2E1	6.63	5.52	1.11
1601	DAB2	5.51	4.4	1.11
389458	LOC389458	6.42	5.31	1.11
25979	DHRS7B	5.91	4.8	1.11
9718	ECE2	3.96	2.85	1.11
26273	FBXO3	5.59	4.48	1.11
646484	LOC646484	3.56	2.45	1.11
23732	C9orf4	5.71	4.6	1.11
2904	GRIN2B	7.45	6.34	1.11
55619	DOCK10	4.79	3.69	1.1
3827	KNG1	3.6	2.5	1.1
114815	SORCS1	5.95	4.85	1.1
23195	MDN1	4.29	3.19	1.1
81621	KAZALD1	7.47	6.38	1.09
417	ART1	3.83	2.74	1.09
27010	TPK1	6.59	5.5	1.09
10097	ACTR2	5.84	4.75	1.09
145376	C14orf50	4.75	3.66	1.09
56946	C11orf30	7.9	6.81	1.09
23520	ANP32C	4.82	3.73	1.09
55613	MTMR8	5.82	4.74	1.08
55296	TBC1D19	7.97	6.89	1.08
5409	PNMT	5.87	4.79	1.08
2528	FUT6	7.81	6.73	1.08
604	BCL6	5.78	4.7	1.08
23022	PALLD	5.96	4.87	1.08
219790	PLEKHK1	6.81	5.73	1.08
51284	TLR7	6.81	5.74	1.07
242	ALOX12B	3.06	1.99	1.07
54575	UGT1A10	5.23	4.16	1.07
55264	C21orf77	6.27	5.2	1.07
920	CD4	2.71	1.64	1.07
375607	FLJ39237	6.49	5.42	1.07
91894	C11orf52	5.42	4.35	1.07
7015	TERT	7.09	6.02	1.07
84856	MGC16291	6.08	5.01	1.07
7466	WFS1	6.88	5.81	1.07
5445	PON2	4.36	3.3	1.06
64856	VWA1	5.02	3.96	1.06
335	APOA1	4.19	3.13	1.06
27286	SRPX2	3.86	2.81	1.05
338699	ANKRD42	5.99	4.94	1.05
91703	ACY3	5.84	4.79	1.05
25787	DGCR9	5.42	4.37	1.05
202333	CMYA5	5.4	4.35	1.05
4488	MSX2	7.16	6.11	1.05
28951	TRIB2	6.74	5.69	1.05
2246	FGF1	6.16	5.11	1.05
10402	ST3GAL6	3.13	2.09	1.04
7223	TRPC4	3.47	2.44	1.04
3269	HRH1	6.3	5.26	1.04
5690	PSMB2	4.84	3.8	1.04
10102	TSFM	6.96	5.92	1.04
84059	GPR98	5.05	4.01	1.04
64174	DPEP2	3.65	2.61	1.04
388610	LOC388610	3.71	2.68	1.03
221883	HOXA11S	3.24	2.21	1.03
3931	LCAT	7.6	6.57	1.03
2277	FIGF	4.69	3.67	1.02
152286	LOC152286	4.3	3.28	1.02
55790	ChGn	6.64	5.62	1.02
55314	TMEM144	5.76	4.74	1.02
9427	ECEL1	4.97	3.95	1.02
404093	CUEDC1	7.01	5.99	1.02
5008	OSM	3.22	2.2	1.02
23142	DCUN1D4	6.98	5.96	1.02
160287	LDHAL6A	3.36	2.34	1.02
196743	PAOX	6.96	5.94	1.02
27290	SPINK4	5.88	4.86	1.02
200403	MGC26733	6.13	5.11	1.02
255061	TAC4	4.01	2.99	1.02
27065	D4S234E	6.59	5.58	1.01
126326	GIPC3	6.19	5.18	1.01
93986	FOXP2	5.85	4.84	1.01
284800	C20orf91	6.32	5.31	1.01
57609	DIP2B	7	5.99	1.01
51289	RXFP3	3.25	2.25	1
9333	TGM5	5.92	4.92	1
646670	LOC646670	5.26	4.26	1
6035	RNASE1	5.73	4.73	1
113612	CYP2U1	3.64	2.64	1
374739	TEPP	5.27	4.27	1
487	ATP2A1	3.18	2.18	1
3196	TLX2	5.79	4.79	1
3770	KCNJ14	7.31	6.32	0.99
54187	NANS	6.94	5.95	0.99
2145	EZH1	6.65	5.66	0.99
255394	TCP11L2	3.83	2.84	0.99
157285	DKFZp761P0423	10.19	9.2	0.99
646372	LOC646372	4.44	3.45	0.99
144360	FLJ32894	5.26	4.28	0.98
10907	TXNL4A	5.94	4.96	0.98
140901	STK35	4.52	3.54	0.98
3594	IL12RB1	6.55	5.57	0.98
2028	ENPEP	5.24	4.26	0.98
649	BMP1	5.4	4.42	0.98
5797	PTPRM	5.07	4.08	0.98
169611	OLFML2A	6.93	5.95	0.98
65082	VPS33A	3.84	2.87	0.97
9625	AATK	4.89	3.92	0.97
1548	CYP2A6	7.37	6.4	0.97
4881	NPR1	5.13	4.16	0.97
121665	UNQ1887	7.18	6.21	0.97
91543	RSAD2	6.32	5.35	0.97
23432	GPR161	7.54	6.57	0.97
22920	KIFAP3	2.7	1.73	0.97
10098	TSPAN5	3.89	2.93	0.96
8451	CUL4A	7.56	6.6	0.96
286042	FLJ10661	5.91	4.95	0.96
57241	KIAA0507	7.52	6.56	0.96
79949	C10orf81	2.86	1.9	0.96
4590	MUC8	5.58	4.62	0.96
57144	PAK7	5.01	4.05	0.96
6635	SNRPE	5.92	4.96	0.96
9649	RALGPS1	4.8	3.84	0.96
26494	OR8G1	4.86	3.91	0.95
401647	C10orf132	3.92	2.97	0.95
652972	C9orf29	5.43	4.48	0.95
7702	ZNF143	2.82	1.87	0.95
401265	KBTBD1	3.27	2.32	0.95
1644	DDC	3.41	2.46	0.95
9863	MAGI2	6.59	5.64	0.95
1757	SARDH	6.79	5.85	0.94
5271	SERPINB8	6.84	5.9	0.94
7349	UCN	6.44	5.5	0.94
6009	RHEB	6.24	5.3	0.94
646482	LOC646482	5.14	4.2	0.94
11069	RAPGEF4	4.99	4.05	0.94
93979	CPA5	5.89	4.95	0.94
84216	TMEM117	5.57	4.63	0.94
7083	TK1	5.71	4.77	0.94
4248	MGAT3	4.53	3.59	0.94
9294	EDG5	3.07	2.14	0.93
650488	LOC650488	2.52	1.59	0.93
168002	DACT2	5.92	4.99	0.93
2342	FNTB	3.91	2.98	0.93
10571	SMA3	6.33	5.41	0.92
2847	MCHR1	4.31	3.39	0.92
9356	SLC22A6	4.18	3.27	0.92
343170	OR5AY1	4.69	3.77	0.92
4155	MBP	4.89	3.97	0.92
90416	CCDC32	6.86	5.94	0.92
23092	ARHGAP26	4.83	3.91	0.92
79879	FLJ22349	6.68	5.76	0.92
7037	TFRC	5.59	4.68	0.91
89853	FAM125B	4.62	3.7	0.91
285831	LOC285831	6.96	6.05	0.91
7222	TRPC3	6.16	5.25	0.91
57689	LRRC4C	2.91	1.99	0.91
649136	LOC649136	3.49	2.58	0.91
79875	THSD4	4.46	3.56	0.91
5799	PTPRN2	5.1	4.19	0.91
90507	SCRN2	4.56	3.65	0.91
284451	C19orf19	5.54	4.63	0.91
51087	YBX2	6.53	5.62	0.91
10435	CDC42EP2	5.45	4.54	0.91
79791	FBXO31	8.19	7.29	0.9
22899	ARHGEF15	6.3	5.4	0.9
84914	ZNF587	5.86	4.97	0.89
378938	MALAT1	11.76	10.87	0.89
339483	LOC339483	5.79	4.9	0.89
23105	FSTL4	2.34	1.45	0.89
5133	PDCD1	5.63	4.74	0.89
134492	NUDCD2	7.02	6.13	0.89
4684	NCAM1	3.73	2.84	0.89
9074	CLDN6	4.85	3.96	0.89
2838	GPR15	5.56	4.67	0.89
91653	BOC	6.27	5.38	0.89
51533	PHF7	7.43	6.54	0.89
221303	C6orf189	5.64	4.76	0.88
122481	AK7	5.64	4.76	0.88
5972	REN	3.94	3.06	0.88
116986	CENTG1	7.06	6.18	0.88
9464	HAND2	6.79	5.91	0.88
339260	LOC339260	4.39	3.51	0.88
29924	EPN1	4.59	3.72	0.87
2853	GPR31	3.69	2.82	0.87
219623	TMEM26	4.28	3.41	0.87
145282	MIPOL1	3.69	2.82	0.87
56163	RNF17	6.25	5.38	0.87
196883	ADCY4	3.72	2.85	0.87
79584	FLJ12684	3.87	3.01	0.86
81629	TSSK3	5.36	4.5	0.86
6404	SELPLG	4.71	3.85	0.86
5914	RARA	6.05	5.19	0.86
51198	C9orf53	2.85	1.99	0.86
3600	IL15	6.22	5.37	0.86
7284	TUFM	7.16	6.3	0.86
56947	C2orf33	8.56	7.7	0.86
200205	C1orf69	4.59	3.73	0.86
255031	FLJ35390	6.79	5.93	0.86
5156	PDGFRA	2.23	1.37	0.86
7074	TIAM1	4.75	3.9	0.85
3890	KRT84	3.2	2.35	0.85
4324	MMP15	3.81	2.96	0.85
7139	TNNT2	4.13	3.28	0.85
65250	FLJ13231	7.36	6.51	0.85
5459	POU4F3	2.55	1.71	0.84
140880	CST11	3.76	2.92	0.84
285638	LOC285638	7.26	6.42	0.84
8778	SIGLEC5	5.1	4.26	0.84
2909	GRLF1	7.11	6.27	0.84
11098	PRSS23	3.77	2.93	0.84
5396	PRRX1	5.45	4.62	0.83
57348	TTYH1	3.04	2.21	0.83
50940	PDE11A	5.98	5.15	0.83
8330	HIST1H2AK	7.5	6.67	0.83
646644	LOC646644	3.22	2.39	0.83
5309	PITX3	4.07	3.24	0.83
11178	LZTS1	5.51	4.68	0.83
55249	YY1AP1	7.79	6.97	0.82
118490	ZMYND17	6.72	5.9	0.82
8600	TNFSF11	3.2	2.39	0.82
1002	CDH4	6.57	5.75	0.82
1840	DTX1	4.36	3.54	0.82
84752	MGC4655	7.23	6.41	0.82
8911	CACNA1I	4.85	4.03	0.82
84229	C16orf50	3.74	2.92	0.82
204962	SLC44A5	5.83	5.01	0.82
1603	DAD1	5.21	4.4	0.81
83451	ABHD11	7.22	6.41	0.81
64839	FBXL17	5.95	5.14	0.81
9276	COPB2	7.09	6.28	0.81
114088	TRIM9	5.99	5.18	0.81
8329	HIST1H2AI	8.29	7.48	0.81
5648	MASP1	4.34	3.53	0.81
64066	MMP27	5.9	5.09	0.81
80204	FBXO11	9.51	8.71	0.8
399717	FLJ45983	2.19	1.39	0.8
2055	CLN8	6.8	6	0.8
54676	GTPBP2	6.2	5.4	0.8
26261	FBXO24	6.56	5.76	0.8
6382	SDC1	6.88	6.08	0.8
11044	POLS	8.2	7.4	0.8
142893	LOC142893	4.86	4.06	0.8
91181	NUP210L	4.34	3.54	0.8
7804	LRP8	4.33	3.53	0.8
126321	C19orf28	9.03	8.23	0.8
134145	LOC134145	8.51	7.72	0.79
6758	SSX5	3.92	3.13	0.79
9453	GGPS1	7.44	6.65	0.79
7412	VCAM1	6.3	5.51	0.79
10667	FARS2	3.28	2.49	0.79
55359	STYK1	6.97	6.18	0.79
57730	KIAA1641	8.47	7.68	0.79
79691	QTRTD1	5.66	4.88	0.78
58	ACTA1	3.17	2.39	0.78
643650	LOC643650	2.82	2.04	0.78
58491	ZNF71	4.9	4.12	0.78
284252	KCTD1	5.16	4.38	0.78
81502	HM13	7.98	7.2	0.78
150684	COMMD1	6.45	5.67	0.78
84951	TNS4	5.76	4.99	0.78
56943	ENY2	7.28	6.5	0.78
128308	MRPL55	4.3	3.52	0.78
6938	TCF12	8.06	7.28	0.78
9440	CRSP6	7.3	6.52	0.78
654790	PCP4L1	6.05	5.28	0.77
150577	LOC150577	2.58	1.81	0.77
57094	CPA6	3.15	2.38	0.77
338579	LOC338579	5.26	4.49	0.77
55847	C10orf70	6.85	6.08	0.77
9172	MYOM2	6.16	5.39	0.77
55231	CCDC87	6.73	5.96	0.77
84987	C12orf62	4.92	4.15	0.77
3897	L1CAM	4.24	3.47	0.77
26102	DKFZP434A062	4.37	3.6	0.77
85329	LGALS12	3.05	2.28	0.77
5152	PDE9A	4.27	3.5	0.77
80207	OPA3	7.15	6.39	0.76
27147	DENND2A	4.22	3.46	0.76
441168	RP1-93H18.5	6.46	5.7	0.76
4837	NNMT	6.63	5.87	0.76
5605	MAP2K2	3.17	2.41	0.76
114884	OSBPL10	5.99	5.23	0.76
6742	SSBP1	8.5	7.74	0.76
222234	MGC35361	5.71	4.95	0.76
64788	LA16c-360B4.1	7.75	6.99	0.76
5818	PVRL1	7.63	6.87	0.76
79898	ZNF613	6.67	5.91	0.76
143153	FLJ31958	8.2	7.44	0.76
196264	LOC196264	4.67	3.91	0.76
729	C6	5.98	5.22	0.76
84910	TMEM87B	6.78	6.03	0.75
157697	ERICH1	8.54	7.79	0.75
4888	NPY6R	5.49	4.74	0.75
1038	CDR1	2.71	1.96	0.75
140710	C20orf117	7.91	7.16	0.75
3595	IL12RB2	5.32	4.57	0.75
5316	PKNOX1	8.48	7.73	0.75
56132	PCDHB3	6.12	5.38	0.74
56917	MEIS3	6.59	5.85	0.74
8717	TRADD	8.62	7.88	0.74
255220	TXNDC8	6.94	6.2	0.74
388182	FLJ42289	4.27	3.53	0.74
57559	STAMBPL1	6.36	5.62	0.74
285084	LOC285084	5.7	4.96	0.74
138162	C9orf116	4.86	4.12	0.74
4670	HNRPM	7.76	7.02	0.74
11311	VPS45A	6.52	5.78	0.74
1280	COL2A1	6.73	6	0.73
83852	SETDB2	6.29	5.56	0.73
55308	DDX19A	6.45	5.72	0.73
140612	ZFP28	2.67	1.94	0.73
400958	LOC400958	5.22	4.49	0.73
55188	RIC8B	6.91	6.18	0.73
5210	PFKFB4	5.53	4.8	0.73
9223	MAGI1	9.5	8.77	0.73
27067	STAU2	5.45	4.72	0.73
54897	CASZ1	4.16	3.44	0.73
472	ATM	7.7	6.97	0.73
4811	NID1	4.62	3.9	0.72
1946	EFNA5	6.33	5.61	0.72
55214	LEPREL1	4.28	3.56	0.72
56243	KIAA1217	4.28	3.57	0.72
3116	HLA-DPB2	5.78	5.06	0.72
27327	TNRC6A	7.24	6.52	0.72
25799	ZNF324	8.16	7.44	0.72
1211	CLTA	6.52	5.8	0.72
653730	LOC653730	5.06	4.34	0.72
80233	C17orf70	8.63	7.91	0.72
2315	MLANA	6.08	5.37	0.71
85291	KRTAP4-2	6.47	5.76	0.71
55259	CASC1	5.96	5.25	0.71
163747	C1orf177	5.05	4.34	0.71
23063	WAPAL	7.43	6.72	0.71
1006	CDH8	5.21	4.5	0.71
6660	SOX5	5.35	4.64	0.71
286527	MGC39900	7.64	6.93	0.71
54806	AHI1	6.13	5.42	0.71
27075	TSPAN13	10.56	9.85	0.71
4050	LTB	6.63	5.92	0.71
57823	SLAMF7	3.88	3.17	0.71
286128	ZFP41	7.3	6.59	0.71
79917	FLJ21687	6.27	5.56	0.71
51083	GAL	5.05	4.34	0.71
8835	SOCS2	12.1	11.39	0.71
79838	TMC5	5.07	4.37	0.7
51266	CLEC1B	3.92	3.22	0.7
84125	LRRIQ1	6.95	6.25	0.7
9331	B4GALT6	8.77	8.07	0.7
51333	LOC51333	3.51	2.81	0.7
120196	C11orf69	6.41	5.71	0.7
84736	MGC10850	6.84	6.14	0.7
55893	ZNF395	7.71	7.01	0.7
124857	WFIKKN2	3.71	3.01	0.7
4820	NKTR	7.01	6.31	0.7
163050	ZNF564	6.89	6.19	0.7
147339	C18orf25	7.46	6.76	0.7
4705	NDUFA10	5.79	5.09	0.7
79656	C1orf165	5.1	4.4	0.7
126259	TMIGD2	6.14	5.45	0.69
8458	TTF2	6.32	5.63	0.69
55138	FAM90A1	4.49	3.8	0.69
56652	PEO1	9.12	8.43	0.69
85478	CCDC65	5.86	5.17	0.69
387535	HCRP1	7.91	7.22	0.69
123096	SLC25A29	5.36	4.67	0.69
4915	NTRK2	6.52	5.83	0.69
113201	CASC4	5.43	4.74	0.69
127396	ZNF684	6.41	5.73	0.68
10216	PRG4	4.19	3.51	0.68
81792	ADAMTS12	7.16	6.48	0.68
9776	KIAA0652	9.08	8.4	0.68
5670	PSG2	6.66	5.98	0.68
8082	SSPN	5.66	4.98	0.68
79066	METT10D	9.24	8.56	0.68
6013	RLN1	5.71	5.03	0.68
645460	FLJ44342	7.54	6.86	0.68
1889	ECE1	8.06	7.38	0.68
158947	ARMCX4	7.22	6.54	0.68
9960	USP3	7.74	7.06	0.68
6795	AURKC	5.25	4.58	0.67
646906	LOC646906	2.94	2.27	0.67
8854	ALDH1A2	6.66	5.99	0.67
55565	LOC55565	7.59	6.92	0.67
10616	C20orf18	9.55	8.88	0.67
124093	CCDC78	7.34	6.67	0.67
375775	PNPLA7	4.22	3.55	0.67
57697	FANCM	6.85	6.18	0.67
284716	FAM80A	6.9	6.23	0.67
83863	TTTY5	6.45	5.78	0.67
10464	C13orf24	5.83	5.16	0.67
4862	NPAS2	6.19	5.52	0.67
5286	PIK3C2A	4.55	3.89	0.66
643982	LOC643982	6.34	5.68	0.66
653754	LOC653754	9.32	8.66	0.66
84766	EFCAB4B	2.83	2.17	0.66
400721	LOC400721	4.54	3.88	0.66
9314	KLF4	7.46	6.8	0.66
11173	ADAMTS7	3.59	2.93	0.66
84858	ZNF503	3.86	3.21	0.65
29116	MYLIP	7.21	6.56	0.65
204	AK2	8.17	7.52	0.65
55669	MFN1	7.15	6.5	0.65
27303	RBMS3	5.6	4.95	0.65
5359	PLSCR1	6.27	5.62	0.65
6285	S100B	4.3	3.65	0.65
23090	ZNF423	4.05	3.4	0.65
6005	RHAG	6.48	5.83	0.65
54848	FLJ20184	5.73	5.08	0.65
56910	STARD7	7.41	6.77	0.64
4774	NFIA	7.1	6.46	0.64
80025	PANK2	7.79	7.15	0.64
3846	KRTAP5-9	5.33	4.69	0.64
10906	TRAFD1	8.39	7.75	0.64
10016	PDCD6	7.03	6.39	0.64
64101	LRRC4	4.86	4.22	0.64
283663	LOC283663	7.11	6.47	0.64
58486	ZBED5	7.81	7.18	0.63
8490	RGS5	6.78	6.15	0.63
6398	SECTM1	6.67	6.04	0.63
29883	CNOT7	8.4	7.77	0.63
377711	KIAA1833	5.03	4.4	0.63
1263	PLK3	4.97	4.34	0.63
652102	LOC652102	7.29	6.66	0.63
8301	PICALM	7.79	7.17	0.62
57876	MUC3B	7.06	6.44	0.62
285966	FLJ40722	4.63	4.01	0.62
7782	SLC30A4	6.01	5.39	0.62
147975	LOC147975	3.32	2.7	0.62
284525	SLC9A11	5.66	5.04	0.62
27044	SND1	7.87	7.25	0.62
4233	MET	7.42	6.8	0.62
1793	DOCK1	7.21	6.58	0.62
140947	C5orf20	3.65	3.03	0.62
8364	HIST1H4C	15.49	14.87	0.62
29775	CARD10	4.54	3.93	0.61
9295	SFRS11	8.53	7.92	0.61
135892	TRIM50	3.25	2.64	0.61
80011	NIP30	8.62	8.01	0.61
79679	VTCN1	3.57	2.96	0.61
2137	EXTL3	7.86	7.25	0.61
54820	NDE1	8.91	8.3	0.61
83473	KATNAL2	6.04	5.44	0.6
79807	GSTCD	8.65	8.05	0.6
3949	LDLR	9.9	9.3	0.6
144874	LOC144874	7.4	6.8	0.6
130612	MGC99813	5.8	5.2	0.6
10938	EHD1	4.23	3.63	0.6
120103	SLC36A4	6.3	5.7	0.6
2339	FNTA	7.05	6.45	0.6
55291	SAPS3	8.47	7.88	0.59
25896	INTS7	6.54	5.95	0.59
7568	ZNF20	6.97	6.38	0.59
4089	SMAD4	6.95	6.36	0.59
23224	SYNE2	6.33	5.74	0.59
5756	PTK9	2.76	2.17	0.59
5599	MAPK8	8.12	7.53	0.59
205564	SENP5	7.24	6.65	0.59
667	DST	7.83	7.24	0.59
11155	LDB3	4.02	3.43	0.59
55843	ARHGAP15	3.66	3.07	0.59
4013	LOH11CR2A	7.61	7.02	0.59
57469	KIAA1183	3.75	3.16	0.59
55243	KIRREL	7.7	7.12	0.58
285014	LOC285014	7.76	7.18	0.58
51309	ARMCX1	6.73	6.15	0.58
219736	STOX1	5.47	4.89	0.58
91120	ZNF682	7.7	7.12	0.58
28991	COMMD5	7.36	6.79	0.57
259	AMBP	4.34	3.77	0.57
164	AP1G1	6.91	6.34	0.57
84272	YIPF4	7.25	6.68	0.57
79974	FLJ21986	6.75	6.18	0.57
26986	PABPC1	9.88	9.31	0.57
841	CASP8	6.41	5.84	0.57
118421	C21orf100	3.51	2.94	0.57
130827	FLJ30294	7.49	6.92	0.57
11085	ADAM30	4.86	4.29	0.57
55703	POLR3B	5.77	5.2	0.57
138639	PTPDC1	6.39	5.82	0.57
440863	LOC440863	4.39	3.83	0.56
25941	C18orf10	8.2	7.64	0.56
116931	MED12L	5.16	4.6	0.56
22826	DNAJC8	7.72	7.16	0.56
25962	KIAA1429	8.09	7.53	0.56
9472	AKAP6	6.81	6.25	0.56
143884	CWF19L2	8.18	7.62	0.56
55466	DNAJA4	3.36	2.81	0.56
55472	C8orf39	2.72	2.16	0.56
221078	NSUN6	7.26	6.7	0.56
144481	LOC144481	7.37	6.81	0.56
23683	PRKD3	7.38	6.82	0.56
2592	GALT	7.44	6.88	0.56
146198	ZFP90	6.92	6.36	0.56
9559	VPS26A	6.27	5.71	0.56
57017	COQ9	6.93	6.37	0.56
642273	FAM110C	6.96	6.4	0.56
4673	NAP1L1	5.82	5.26	0.56
643903	LOC643903	5.74	5.18	0.56
644773	LOC644773	7.02	6.47	0.55
58530	LY6G6D	6.48	5.93	0.55
3338	DNAJC4	7.74	7.19	0.55
9397	NMT2	7.23	6.68	0.55
128218	TMEM125	5.11	4.56	0.55
80301	PLEKHQ1	6.89	6.34	0.55
197320	FLJ31875	6.98	6.43	0.55
223082	ZNRF2	8.17	7.62	0.55
84440	RAB11FIP4	6.64	6.09	0.55
54933	RHBDL2	5.05	4.5	0.55
726	CAPN5	7.78	7.23	0.55
83595	SOX7	9.3	8.76	0.54
2192	FBLN1	8.41	7.87	0.54
23256	SCFD1	6.89	6.35	0.54
6694	SPP2	3.03	2.49	0.54
54841	BIVM	6.21	5.67	0.54
4091	SMAD6	4.86	4.32	0.54
10006	ABI1	8.88	8.34	0.54
79694	MANEA	7.43	6.89	0.54
55388	MCM10	9.31	8.77	0.54
90338	ZNF160	6.41	5.87	0.54
79016	DDA1	3.19	2.65	0.54
55900	ZNF302	7.42	6.89	0.53
84034	EMILIN2	6.3	5.77	0.53
53371	NUP54	6.22	5.69	0.53
57493	HEG1	5.21	4.68	0.53
158563	LOC158563	8.31	7.78	0.53
3257	HPS1	8.45	7.92	0.53
84376	HOOK3	8.56	8.03	0.53
928	CD9	6.32	5.79	0.53
389898	UBE2NL	9.93	9.4	0.53
3070	HELLS	7.42	6.89	0.53
6383	SDC2	6.77	6.24	0.53
132158	GLYCTK	7.61	7.08	0.53
142678	MIB2	8.21	7.68	0.53
256158	HMCN2	6.25	5.72	0.53
389634	LOC389634	8.03	7.5	0.53
7581	ZNF33A	6.82	6.3	0.52
23075	SWAP70	5.93	5.41	0.52
741	ZNHIT2	7.38	6.86	0.52
89927	C16orf45	7.61	7.09	0.52
3007	HIST1H1D	9.69	9.17	0.52
84190	C12orf26	8.14	7.62	0.52
57584	ARHGAP21	8.01	7.49	0.52
284106	LOC284106	6.9	6.38	0.52
4698	NDUFA5	6.75	6.24	0.52
57158	JPH2	2.88	2.36	0.52
126075	LOC126075	5.19	4.68	0.51
199953	RP13-15M17.2	8.69	8.18	0.51
23380	SRGAP2	7.57	7.05	0.51
158295	MGC24103	4.76	4.25	0.51
5077	PAX3	3.06	2.55	0.51
10826	C5orf4	6	5.49	0.51
91937	TIMD4	3.74	3.23	0.51
3834	KIF25	5.62	5.11	0.51
254359	ZDHHC24	8.68	8.17	0.51
55054	ATG16L1	7.03	6.52	0.51
5591	PRKDC	7.89	7.38	0.51
56990	CDC42SE2	7.09	6.58	0.51
56994	CHPT1	7.82	7.31	0.51
286354	C9orf130	6.92	6.41	0.51
253461	ZBTB38	9.19	8.68	0.51
5239	PGM5	3.5	2.99	0.51
285193	LOC285193	9.18	8.67	0.51
128486	C20orf142	7.19	6.68	0.51
57478	USP31	8.3	7.8	0.5
10560	SLC19A2	6.77	6.27	0.5
55756	RC74	9.5	9	0.5
10715	LASS1	3.48	2.98	0.5
25960	GPR124	7.84	7.34	0.5
1392	CRH	5.12	4.62	0.5
202451	LOC202451	5.96	5.46	0.5
64802	NMNAT1	7.38	6.88	0.5
5996	RGS1	6.63	6.14	0.5
55537	DKFZp762P2111	8.17	7.67	0.5
27300	ZNF544	6.58	6.08	0.5
116844	LRG1	8.08	7.58	0.5
387119	C6orf204	5.59	5.09	0.5
152719	LOC152719	12.65	12.15	0.5
1352	COX10	10.28	9.78	0.5
55281	TMEM140	7.78	7.28	0.5
29005	PRO1073	11.38	10.88	0.5
85458	DIXDC1	6.98	7.48	-0.5
54088	C21orf23	4.55	5.05	-0.5
26140	TTLL3	7.2	7.7	-0.5
51104	C9orf77	5.71	6.21	-0.5
9181	ARHGEF2	8.89	9.39	-0.5
55132	LARP2	7.18	7.68	-0.5
162963	ZNF610	7.03	7.53	-0.5
10249	GLYAT	3.36	3.86	-0.5
9400	RECQL5	4.3	4.8	-0.5
309	ANXA6	6.59	7.09	-0.5
94081	SFXN1	8.09	8.58	-0.5
3700	ITIH4	5.8	6.3	-0.5
124565	MGC15523	8.07	8.57	-0.5
80328	ULBP2	7.42	7.92	-0.5
54996	MOSC2	7.25	7.76	-0.51
159091	RP3-473B4.1	7.51	8.02	-0.51
283484	LOC283484	3.21	3.72	-0.51
283987	C17orf28	6.44	6.95	-0.51
10520	ZNF211	4.6	5.11	-0.51
23017	FAIM2	6.42	6.93	-0.51
54939	COMMD4	6.85	7.36	-0.51
23731	C9orf5	3.22	3.73	-0.51
9814	SFI1	8.15	8.66	-0.51
651423	LOC651423	8.98	9.49	-0.51
148646	C1orf188	7.39	7.9	-0.51
6713	SQLE	6.42	6.93	-0.51
81871	KRTAP4-15	3.75	4.26	-0.51
23786	BCL2L13	7.78	8.29	-0.51
283932	LOC283932	5.27	5.78	-0.51
2065	ERBB3	2.66	3.17	-0.51
548596	CKMT1A	8.01	8.52	-0.51
81856	ZNF611	6.18	6.7	-0.52
79877	DCAKD	7.7	8.22	-0.52
9589	WTAP	6.09	6.61	-0.52
153642	ARSK	6.27	6.79	-0.52
5414	2011-09-04	3.02	3.54	-0.52
2335	FN1	5.61	6.13	-0.52
22926	ATF6	9.91	10.43	-0.52
9578	CDC42BPB	9.14	9.66	-0.52
78992	YIPF2	6.49	7.01	-0.52
9644	SH3PXD2A	7.27	7.79	-0.52
5530	PPP3CA	5.05	5.58	-0.53
1579	CYP4A11	6.31	6.84	-0.53
8496	PPFIBP1	9.18	9.71	-0.53
201191	SAMD14	3.11	3.64	-0.53
25977	NECAP1	5.94	6.47	-0.53
10523	CHERP	8.47	9	-0.53
152641	FLJ30277	7.29	7.82	-0.53
57235	KIAA0485	6.13	6.66	-0.53
285620	LOC285620	6.52	7.05	-0.53
5340	PLG	2.78	3.31	-0.53
26509	FER1L3	7.74	8.27	-0.53
5743	PTGS2	7.17	7.7	-0.53
83699	SH3BGRL2	7.3	7.83	-0.53
22891	ZNF365	3	3.53	-0.53
64405	CDH22	7.37	7.9	-0.53
10081	PDCD7	6.97	7.5	-0.53
3953	LEPR	6.58	7.11	-0.53
32	ACACB	7.21	7.74	-0.53
7403	UTX	7.53	8.06	-0.53
6004	RGS16	6.16	6.69	-0.53
55749	CCAR1	7.43	7.96	-0.53
642419	LOC642419	5.78	6.32	-0.54
23660	ZFP95	7.91	8.45	-0.54
55016	2011-03-01	5.54	6.08	-0.54
92610	TIFA	6.61	7.15	-0.54
83752	LONPL	7.63	8.16	-0.54
339366	ADAMTSL5	6.49	7.03	-0.54
8412	BCAR3	6.06	6.6	-0.54
357	SHROOM2	6.02	6.56	-0.54
170949	DEFT1P	4.47	5.01	-0.54
54466	SPIN2	2.93	3.47	-0.54
115330	GPR146	5.63	6.18	-0.55
26045	LRRTM2	4.81	5.36	-0.55
1979	EIF4EBP2	2.29	2.84	-0.55
23245	ASTN2	6.57	7.12	-0.55
5922	RASA2	7.87	8.42	-0.55
7773	ZNF230	6.71	7.26	-0.55
4318	MMP9	7.17	7.72	-0.55
166968	MIER3	9.66	10.21	-0.55
27241	PTHB1	5.15	5.7	-0.55
55150	FLJ10490	7.38	7.93	-0.55
284040	CDRT4	6.69	7.24	-0.55
57449	PLEKHG5	7.31	7.86	-0.55
285877	DKFZp564N2472	6.53	7.08	-0.55
84307	ZNF397	7.19	7.74	-0.55
284129	SLC26A11	9.52	10.07	-0.55
23457	ABCB9	6.17	6.72	-0.55
57616	TSHZ3	5.82	6.38	-0.56
64925	CCDC71	6.64	7.2	-0.56
29101	SSU72	7.12	7.68	-0.56
23279	NUP160	6.56	7.12	-0.56
5669	PSG1	6.33	6.89	-0.56
3456	IFNB1	2.56	3.12	-0.56
51052	PRLH	6.76	7.32	-0.56
57701	KIAA1602	8.1	8.66	-0.56
90736	FAM104B	7.76	8.32	-0.56
147947	ZNF542	4.19	4.75	-0.56
440670	NBPF9	7.51	8.07	-0.56
57579	KIAA1411	7.18	7.74	-0.56
89910	UBE3B	6.45	7.01	-0.56
90957	DHX57	6.64	7.2	-0.56
4850	CNOT4	6.83	7.39	-0.56
4487	MSX1	6.56	7.12	-0.56
10746	MAP3K2	8.3	8.86	-0.56
9645	MICAL2	6.08	6.64	-0.56
23530	NNT	2.86	3.42	-0.56
6490	SILV	6.19	6.75	-0.56
3772	KCNJ15	1.99	2.56	-0.57
151146	LOC151146	7.54	8.11	-0.57
283080	C10orf126	3.59	4.16	-0.57
27233	SULT1C2	5.2	5.77	-0.57
2524	FUT2	6.59	7.16	-0.57
10927	SPIN	5.27	5.84	-0.57
646268	LOC646268	5.94	6.51	-0.57
54103	LOC54103	4.57	5.14	-0.57
284112	LOC284112	5.92	6.49	-0.57
4197	MDS1	6.08	6.65	-0.57
4209	MEF2D	8.39	8.96	-0.57
116071	BATF2	7.29	7.86	-0.57
92595	ZNF764	8.07	8.64	-0.57
3714	JAG2	7.03	7.6	-0.57
81894	SLC25A28	3.73	4.3	-0.57
642962	LOC642962	7.18	7.75	-0.57
6556	SLC11A1	4.84	5.41	-0.57
5387	PMS2L3	6.49	7.06	-0.57
255877	BCL6B	6.16	6.73	-0.57
49855	ZNF291	6.46	7.03	-0.57
11262	SP140	5.42	6	-0.58
2689	GH2	5.1	5.68	-0.58
694	BTG1	2.61	3.19	-0.58
9180	OSMR	6.16	6.74	-0.58
57642	COL20A1	6.11	6.69	-0.58
339768	LOC339768	6.21	6.79	-0.58
92999	ZNF651	7.28	7.86	-0.58
642821	LOC642821	7.5	8.08	-0.58
1261	CNGA3	0.62	1.2	-0.58
158234	RG9MTD3	6.08	6.66	-0.58
4801	NFYB	6.42	7	-0.58
54769	DIRAS2	5	5.58	-0.58
254065	BRWD3	7.73	8.32	-0.59
25890	ABI3BP	3.83	4.43	-0.59
26059	CAST1	4.06	4.65	-0.59
246744	STH	5.83	6.42	-0.59
219699	UNC5B	1.98	2.57	-0.59
256646	NUT	4.41	5	-0.59
5672	PSG4	5.99	6.58	-0.59
3806	KIR2DS1	5.15	5.74	-0.59
79873	NUDT18	7.78	8.37	-0.59
9577	BRE	5.02	5.61	-0.59
64220	STRA6	6.99	7.58	-0.59
85001	MGC16275	6.12	6.71	-0.59
5724	PTAFR	6.83	7.42	-0.59
23118	MAP3K7IP2	6.12	6.71	-0.59
5362	PLXNA2	4.1	4.7	-0.59
79443	FYCO1	7.28	7.87	-0.59
285989	ZNF789	6.83	7.42	-0.59
196463	LOC196463	2.55	3.14	-0.59
166929	MGC26963	5.24	5.83	-0.59
9647	PPM1F	7.84	8.43	-0.59
1576	CYP3A4	7.44	8.04	-0.6
150166	LOC150166	7.33	7.93	-0.6
285780	RP3-398D13.1	5.54	6.14	-0.6
161	AP2A2	7.31	7.91	-0.6
221895	tcag7.981	6.49	7.09	-0.6
3807	KIR2DS2	2.3	2.9	-0.6
60598	KCNK15	2.79	3.39	-0.6
57685	CACHD1	3.24	3.84	-0.6
4889	NPY5R	4.89	5.49	-0.6
79971	GPR177	5.39	5.99	-0.6
84905	ZNF341	6.89	7.49	-0.6
5695	PSMB7	7.34	7.94	-0.6
157769	FAM91A1	7.75	8.36	-0.6
439962	LOC439962	3.41	4.01	-0.6
3590	IL11RA	7.36	7.96	-0.6
57537	SORCS2	7.04	7.64	-0.6
286178	LOC286178	2.86	3.46	-0.6
51095	TRNT1	8.08	8.68	-0.6
51099	ABHD5	6.04	6.64	-0.6
1982	EIF4G2	6.09	6.69	-0.6
154386	C6orf195	4.54	5.15	-0.61
407	ARR3	6.6	7.21	-0.61
64927	TTC23	1.87	2.48	-0.61
53373	TPCN1	6.96	7.57	-0.61
348094	ANKDD1A	6.75	7.36	-0.61
50840	TAS2R14	6.2	6.81	-0.61
340527	RP11-262D11.5	5.85	6.46	-0.61
80055	PGAP1	5.48	6.09	-0.61
554202	LOC554202	7.38	7.99	-0.61
9623	TCL1B	3.36	3.97	-0.61
23767	FLRT3	6.77	7.38	-0.61
10266	RAMP2	4.87	5.48	-0.61
57540	PTCHD2	6.24	6.85	-0.61
54469	ZA20D3	7.77	8.38	-0.61
10079	ATP9A	7.32	7.93	-0.61
22941	SHANK2	3.13	3.74	-0.61
353135	LCE1E	7.24	7.85	-0.61
4481	MSR1	8.06	8.67	-0.61
11149	BVES	5.71	6.32	-0.61
55930	MYO5C	6.64	7.26	-0.62
153129	FLJ90709	6.35	6.97	-0.62
9982	FGFBP1	6.21	6.83	-0.62
79567	FAM65A	6.99	7.61	-0.62
51450	PRRX2	4.03	4.65	-0.62
3624	INHBA	8.36	8.98	-0.62
387640	FLJ45187	7.96	8.58	-0.62
152503	SH3D19	5.44	6.07	-0.62
1584	CYP11B1	4.45	5.07	-0.62
11329	STK38	6.02	6.64	-0.62
6523	SLC5A1	5.53	6.15	-0.62
84305	WIBG	5.04	5.66	-0.62
57817	HAMP	5.94	6.56	-0.62
136259	KLF14	6.75	7.37	-0.62
26689	OR4D1	2.94	3.56	-0.62
8690	JRKL	5.84	6.46	-0.62
54165	DCUN1D1	7.38	8	-0.62
9096	TBX18	4.82	5.44	-0.62
9659	PDE4DIP	4.97	5.58	-0.62
92305	TMEM129	8.15	8.78	-0.63
9962	SLC23A2	6.34	6.97	-0.63
153914	LOC153914	5.25	5.88	-0.63
56963	RGMA	6.59	7.22	-0.63
25792	CIZ1	2.95	3.58	-0.63
10587	TXNRD2	6.27	6.9	-0.63
6934	TCF7L2	7.26	7.89	-0.63
26018	LRIG1	1.35	1.98	-0.63
54544	C1orf42	1.87	2.5	-0.63
2814	GP5	2.07	2.7	-0.63
283788	LOC283788	6.32	6.96	-0.64
390980	LOC390980	6.85	7.49	-0.64
8840	WISP1	3.06	3.7	-0.64
3803	KIR2DL2	2.91	3.55	-0.64
26993	AKAP8L	6.05	6.69	-0.64
7163	TPD52	6.61	7.25	-0.64
6278	S100A7	2.96	3.6	-0.64
30837	SOCS7	6.42	7.06	-0.64
26127	FGFR1OP2	5.67	6.31	-0.64
259230	TMEM23	6.48	7.12	-0.64
23321	TRIM2	7.41	8.05	-0.64
285023	DKFZp451M2119	5.86	6.51	-0.65
627	BDNF	4.37	5.02	-0.65
1961	EGR4	7.6	8.25	-0.65
55748	CNDP2	6.75	7.4	-0.65
285613	C5orf16	7.38	8.03	-0.65
54020	SLC37A1	7.48	8.13	-0.65
115548	FCHO2	6.18	6.83	-0.65
5650	KLK7	6.11	6.76	-0.65
400548	LOC400548	1.79	2.44	-0.65
3077	HFE	7.81	8.46	-0.65
79804	NBLA00301	6.07	6.72	-0.65
9448	MAP4K4	5.9	6.55	-0.65
3886	KRT35	3.29	3.94	-0.65
85477	SCIN	5.61	6.26	-0.65
5989	RFX1	9.82	10.48	-0.66
222	ALDH3B2	3.17	3.83	-0.66
4168	MCF2	3.23	3.9	-0.66
634	CEACAM1	6.26	6.92	-0.66
79366	NSBP1	5.87	6.53	-0.66
54796	BNC2	3.18	3.83	-0.66
5645	PRSS2	5.23	5.89	-0.66
4149	MAX	6.38	7.04	-0.66
22979	KIAA0953	6.84	7.5	-0.66
10297	APC2	7.72	8.38	-0.66
11226	GALNT6	5.8	6.46	-0.66
66037	BOLL	5.98	6.64	-0.66
2019	EN1	5.62	6.28	-0.66
162137	MGC34800	3.23	3.89	-0.66
344	APOC2	3.24	3.91	-0.67
149469	C1orf84	5.62	6.29	-0.67
92521	SPECC1	6.92	7.59	-0.67
22902	RUFY3	6.65	7.32	-0.67
9369	NRXN3	3.72	4.39	-0.67
80023	NRSN2	9.04	9.71	-0.67
7145	TNS1	1.25	1.91	-0.67
414157	C10orf62	4	4.67	-0.67
11314	CD300A	4.57	5.24	-0.67
157570	ESCO2	5.68	6.35	-0.67
55238	FLJ10815	7.23	7.9	-0.67
84985	FAM83A	5.57	6.24	-0.67
441263	PMS2L11	8.52	9.19	-0.67
2128	EVX1	2.48	3.15	-0.67
401263	FLJ41841	6.13	6.8	-0.67
641522	LOC641522	7.22	7.89	-0.67
342184	FMN1	6.23	6.9	-0.67
399563	FLJ43806	4.26	4.93	-0.67
92070	MGC21675	3.77	4.45	-0.68
2187	FANCB	5.84	6.52	-0.68
548321	FAM27A	7.53	8.21	-0.68
441058	MGC39584	5.54	6.22	-0.68
4885	NPTX2	5.62	6.3	-0.68
1471	CST3	4.67	5.35	-0.68
4943	OATL1	6.37	7.05	-0.68
9311	ACCN3	5.77	6.45	-0.68
7385	UQCRC2	6.54	7.22	-0.68
285852	TREML4	5.73	6.41	-0.68
2313	FLI1	5.65	6.34	-0.69
6203	RPS9	2.95	3.64	-0.69
2219	FCN1	5.35	6.04	-0.69
2063	NR2F6	7.1	7.79	-0.69
284439	MGC26694	5.3	5.99	-0.69
3921	RPSA	8.6	9.29	-0.69
57827	C6orf47	7.73	8.42	-0.69
117584	RFFL	4.81	5.5	-0.69
8529	CYP4F2	2.67	3.36	-0.69
22930	RAB3GAP1	5.51	6.2	-0.69
50624	CUZD1	6.37	7.06	-0.69
199699	DAND5	5.42	6.11	-0.69
378832	C21orf123	2.37	3.06	-0.69
9467	SH3BP5	7.76	8.45	-0.69
53905	DUOX1	5.04	5.74	-0.7
9229	DLGAP1	6.28	6.99	-0.7
3350	HTR1A	5.71	6.41	-0.7
2736	GLI2	6.31	7.01	-0.7
152877	FAM53A	2.75	3.45	-0.7
58495	OVOL2	5.98	6.68	-0.7
1213	CLTC	5.54	6.24	-0.7
161176	C14orf49	6.75	7.45	-0.7
6097	RORC	3.49	4.19	-0.7
23788	MTCH2	7.78	8.48	-0.7
63973	NEUROG2	2.21	2.91	-0.7
23331	RP3-477H23.1	4.61	5.31	-0.7
4009	LMX1A	3.95	4.65	-0.7
10059	DNM1L	2.85	3.55	-0.7
54843	SYTL2	6.35	7.05	-0.7
23276	KLHL18	6.09	6.8	-0.71
9873	FCHSD2	6.39	7.1	-0.71
117248	GALNTL2	4.26	4.97	-0.71
9755	TBKBP1	7.33	8.04	-0.71
55744	FLJ10803	5.86	6.56	-0.71
80830	APOL6	7.17	7.88	-0.71
27231	ITGB1BP3	5.57	6.28	-0.71
283994	C17orf52	6.72	7.43	-0.71
338692	ANKRD13D	7.64	8.35	-0.71
11272	PRR4	6.39	7.1	-0.71
135293	ACY1L2	5.7	6.41	-0.71
54581	SCAND2	5.87	6.58	-0.71
492307	C8orf22	4.98	5.69	-0.71
121512	FGD4	4.36	5.07	-0.71
339400	LOC339400	6.36	7.07	-0.71
23085	RAB6IP2	6.67	7.38	-0.71
57211	GPR126	4.79	5.5	-0.71
2256	FGF11	7.35	8.06	-0.71
401068	LOC401068	6.52	7.23	-0.71
26030	PLEKHG3	3.39	4.11	-0.72
2990	GUSB	3.94	4.66	-0.72
4356	MPP3	5.25	5.97	-0.72
26077	DKFZP434H168	3.81	4.53	-0.72
158326	FREM1	5.76	6.48	-0.72
283383	GPR133	6.15	6.87	-0.72
27307	MAG	5.28	6	-0.72
646762	LOC646762	6.76	7.48	-0.72
2626	GATA4	3.46	4.18	-0.72
51429	SNX9	5.67	6.39	-0.72
7090	TLE3	7.79	8.51	-0.72
22913	RALY	5.16	5.88	-0.72
57209	ZNF248	6.99	7.72	-0.73
5600	MAPK11	6.35	7.08	-0.73
55209	SETD5	6.11	6.84	-0.73
10824	EPAG	4.74	5.47	-0.73
5644	PRSS1	4.65	5.38	-0.73
23025	UNC13A	7.29	8.02	-0.73
57563	KLHL8	6.45	7.18	-0.73
79962	FLJ13236	6.11	6.84	-0.73
503542	SPRN	5.96	6.69	-0.73
10129	FRY	6.02	6.74	-0.73
196410	METTL7B	5.57	6.31	-0.74
817049	---	5.39	6.13	-0.74
10241	CALCOCO2	6.21	6.95	-0.74
79152	FA2H	5.88	6.62	-0.74
316	AOX1	4.82	5.56	-0.74
9665	KIAA0430	6.6	7.34	-0.74
153579	BTNL9	6.84	7.58	-0.74
55628	ZNF407	3.59	4.34	-0.75
6259	RYK	6.04	6.79	-0.75
51029	C1orf121	9.02	9.77	-0.75
4591	TRIM37	6.98	7.73	-0.75
146754	DNHD3	2.9	3.65	-0.75
6546	SLC8A1	2.94	3.69	-0.75
23047	APRIN	5.31	6.07	-0.76
54516	MTRF1L	4.18	4.94	-0.76
125919	ZNF543	5.02	5.78	-0.76
50859	SPOCK3	2.92	3.68	-0.76
7185	TRAF1	6.04	6.8	-0.76
8741	TNFSF13	4.05	4.81	-0.76
8076	MFAP5	5.19	5.95	-0.76
8662	EIF3S9	6.75	7.51	-0.76
3046	HBE1	6	6.76	-0.76
10288	LILRB2	5.17	5.93	-0.76
51529	ANAPC11	6.33	7.09	-0.76
563	AZGP1	4.07	4.83	-0.76
286234	C9orf79	2.57	3.34	-0.77
138050	TMEM76	3.92	4.69	-0.77
57419	SLC24A3	4.71	5.49	-0.77
85456	TNKS1BP1	7.94	8.71	-0.77
23671	TMEFF2	5.35	6.12	-0.77
9990	SLC12A6	7.96	8.73	-0.77
404201	C4orf12	6	6.77	-0.77
147948	ZNF582	7.51	8.28	-0.77
55223	TRIM62	6.46	7.23	-0.77
124454	EARS2	6.72	7.49	-0.77
78989	COLEC11	5.88	6.65	-0.77
112755	STX1B2	3.68	4.45	-0.77
2562	GABRB3	4.4	5.17	-0.77
10000	AKT3	6.43	7.2	-0.77
1528	CYB5A	3.82	4.59	-0.77
54865	GPATC4	6.42	7.19	-0.77
7135	TNNI1	2.45	3.22	-0.77
11094	C9orf7	7.13	7.9	-0.77
254128	LOC254128	6.95	7.73	-0.78
4625	MYH7	3.22	4	-0.78
643542	LOC643542	4.04	4.82	-0.78
56979	PRDM9	2.29	3.07	-0.78
6390	SDHB	5.8	6.58	-0.78
9231	DLG5	6.6	7.38	-0.78
338653	LOC338653	5.26	6.04	-0.78
6585	SLIT1	6.52	7.3	-0.78
25849	DKFZP564O0823	6.71	7.49	-0.78
1787	DNMT2	5.52	6.31	-0.79
164312	C20orf75	2.55	3.34	-0.79
1457	CSNK2A1	6.93	7.72	-0.79
113263	GLCCI1	3.13	3.92	-0.79
5918	RARRES1	1.56	2.35	-0.79
201294	UNC13D	1.84	2.63	-0.79
138151	BTBD14A	6.64	7.43	-0.79
83890	SPATA9	3.61	4.41	-0.8
387694	SH2D4B	5.72	6.52	-0.8
420	ART4	5.21	6.01	-0.8
23254	KIAA1026	4.58	5.38	-0.8
6187	RPS2	6.26	7.06	-0.8
284749	LOC284749	3.26	4.06	-0.8
440731	LOC440731	1.82	2.62	-0.8
18	ABAT	6.4	7.2	-0.8
126917	LOC126917	4.49	5.29	-0.8
138652	LOC138652	3.88	4.68	-0.8
54827	FAM55D	2.42	3.22	-0.8
26984	SEC22A	5.52	6.32	-0.8
1910	EDNRB	5.35	6.15	-0.8
284067	LOC284067	2.52	3.32	-0.8
26230	TIAM2	5.97	6.77	-0.8
8811	GALR2	3.87	4.67	-0.8
645158	LOC645158	4.68	5.48	-0.8
9068	ANGPTL1	3	3.8	-0.8
55366	LGR4	5.34	6.14	-0.8
55586	MIOX	3.4	4.21	-0.81
55240	STEAP3	6.5	7.31	-0.81
8538	BARX2	4.48	5.29	-0.81
225	ABCD2	5.12	5.93	-0.81
9517	SPTLC2	5.72	6.53	-0.81
473	RERE	6.75	7.56	-0.81
1270	CNTF	5.12	5.93	-0.81
63978	PRDM14	3.49	4.3	-0.81
8693	GALNT4	7.12	7.93	-0.81
51666	ASB4	2.96	3.77	-0.81
169841	ZNF169	6.73	7.55	-0.82
347732	CATSPER3	6.6	7.42	-0.82
6774	STAT3	6.15	6.97	-0.82
10200	MPHOSPH6	6.35	7.17	-0.82
1008	CDH10	5.52	6.34	-0.82
51322	WAC	6.63	7.45	-0.82
23137	SMC5L1	7.01	7.83	-0.82
26084	SGEF	4.77	5.59	-0.82
1859	DYRK1A	6.02	6.84	-0.82
440072	C11orf37	5.14	5.96	-0.82
284083	C17orf47	2.73	3.55	-0.82
116179	TGM7	2.06	2.88	-0.82
23360	FNBP4	6.85	7.67	-0.82
29880	ALG5	5.05	5.87	-0.82
64407	RGS18	4.5	5.32	-0.82
10458	BAIAP2	4.11	4.93	-0.82
2905	GRIN2C	2.26	3.08	-0.82
3569	IL6	5.35	6.17	-0.82
6945	MLX	6.51	7.33	-0.82
2262	GPC5	3.74	4.57	-0.83
53405	CLIC5	4.7	5.53	-0.83
84628	NTNG2	5.94	6.77	-0.83
23065	KIAA0090	8.1	8.93	-0.83
22837	COBLL1	4.03	4.86	-0.83
220074	LRRC51	5.18	6.01	-0.83
4824	NKX3-1	6.32	7.15	-0.83
2002	ELK1	5.89	6.72	-0.83
7627	ZNF75A	5.32	6.15	-0.83
8483	CILP	6.05	6.88	-0.83
113177	C19orf36	5.67	6.51	-0.84
54886	RP11-35N6.1	4.79	5.63	-0.84
27158	NDOR1	6.68	7.52	-0.84
57677	ZFP14	5.49	6.33	-0.84
119587	CPXM2	3.82	4.66	-0.84
53947	A4GALT	4.52	5.36	-0.84
55217	TMLHE	6.43	7.27	-0.84
29999	FSCN3	5.32	6.16	-0.84
1404	HAPLN1	4.62	5.46	-0.84
22936	ELL2	5.38	6.22	-0.84
2830	GPR6	5.07	5.91	-0.84
4008	LMO7	5.57	6.41	-0.84
124935	SLC43A2	6.43	7.28	-0.85
3026	HABP2	5.85	6.7	-0.85
60685	ZFAND3	6.41	7.26	-0.85
57110	HRASLS	5.58	6.43	-0.85
83999	KREMEN1	4.63	5.47	-0.85
221472	FGD2	6.61	7.46	-0.85
256236	NAPSB	1.25	2.1	-0.85
56655	POLE4	1.97	2.82	-0.85
7001	PRDX2	6.99	7.84	-0.85
11024	LILRA1	5.82	6.67	-0.85
55322	C5orf22	5.45	6.31	-0.86
388125	NLF2	3.35	4.21	-0.86
266621	DGCR7	5.7	6.56	-0.86
4616	GADD45B	6.67	7.53	-0.86
146540	ZNF785	5.78	6.64	-0.86
114885	OSBPL11	4.71	5.57	-0.86
1589	CYP21A2	4.12	4.98	-0.86
155038	GIMAP8	4.12	4.98	-0.86
389932	tAKR	6.76	7.62	-0.86
65249	ZSWIM4	0.97	1.83	-0.86
3693	ITGB5	6.15	7.02	-0.87
7518	XRCC4	6.11	6.98	-0.87
5629	PROX1	5.35	6.22	-0.87
440600	LOC440600	5.34	6.21	-0.87
148	ADRA1A	5.06	5.93	-0.87
91222	C20orf80	5.81	6.68	-0.87
283352	LOC283352	3.17	4.04	-0.87
157777	C8orf45	2.35	3.22	-0.87
157848	NKX6-3	6.65	7.52	-0.87
112574	SNAG1	5.22	6.09	-0.87
348110	C15orf38	6.61	7.49	-0.88
84673	TTTY8	3.4	4.28	-0.88
26038	CHD5	5.12	6	-0.88
23042	KIAA0251	2.59	3.47	-0.88
29114	TAGLN3	5.3	6.18	-0.88
220323	OAF	5.72	6.6	-0.88
200383	LOC200383	4.13	5.01	-0.88
3688	ITGB1	4.63	5.51	-0.88
222008	MGC33530	2.29	3.17	-0.88
79180	EFHD2	6.67	7.55	-0.88
79778	MICAL-L2	6.5	7.38	-0.88
5225	PGC	4.38	5.26	-0.88
3675	ITGA3	5.01	5.89	-0.88
10290	SPEG	5.33	6.21	-0.88
140688	C20orf112	6.67	7.55	-0.88
641515	LOC641515	-0.15	0.73	-0.88
6484	ST3GAL4	6.32	7.2	-0.88
26164	GTPBP5	4.57	5.45	-0.88
3783	KCNN4	6.79	7.68	-0.89
80012	PHC3	2.65	3.54	-0.89
54509	RHOF	6.78	7.67	-0.89
648691	LOC648691	5.45	6.34	-0.89
150051	LOC150051	5.61	6.5	-0.89
148229	ATP8B3	3.84	4.73	-0.89
6007	RHD	4.21	5.1	-0.89
22854	NTNG1	3.96	4.85	-0.89
148145	LOC148145	2.98	3.87	-0.89
10186	LHFP	5.22	6.12	-0.9
94240	EPSTI1	5.55	6.45	-0.9
138241	C9orf85	4.91	5.81	-0.9
2701	GJA4	2.51	3.41	-0.9
256471	MGC33302	6.7	7.6	-0.9
2173	FABP7	5.13	6.03	-0.9
10804	GJB6	1.49	2.39	-0.9
132884	EVC2	4.87	5.77	-0.9
54901	CDKAL1	3.89	4.79	-0.9
79870	BAALC	4.72	5.62	-0.9
2200	FBN1	6.22	7.13	-0.91
1811	SLC26A3	0.74	1.65	-0.91
29126	CD274	6.1	7.01	-0.91
56114	PCDHGA1	6.05	6.96	-0.91
255743	NPNT	3.16	4.07	-0.91
27332	ZNF638	5.78	6.67	-0.91
644298	LOC644298	5.96	6.87	-0.91
23544	SEZ6L	5.66	6.57	-0.91
2837	UTS2R	8.06	8.97	-0.91
440757	MGC44328	3.43	4.34	-0.91
56	ACRV1	5.51	6.42	-0.91
151126	ZNF533	1.41	2.32	-0.91
2327	FMO2	5.14	6.05	-0.91
79258	MMEL1	6.4	7.31	-0.91
92714	ARRDC1	6.03	6.95	-0.92
2220	FCN2	2.62	3.54	-0.92
5251	PHEX	6.01	6.93	-0.92
6904	TBCD	6.08	7	-0.92
29091	STXBP6	5.33	6.25	-0.92
755	C21orf2	5.14	6.06	-0.92
85021	REPS1	5.32	6.24	-0.92
5350	PLN	4.02	4.94	-0.92
135138	PACRG	4.86	5.78	-0.92
90693	LOC90693	4.75	5.67	-0.92
644010	LOC644010	6.64	7.56	-0.92
3680	ITGA9	4.52	5.45	-0.93
207063	DHRSX	3.3	4.23	-0.93
534	ATP6V1G2	5.69	6.62	-0.93
83716	CRISPLD2	3.59	4.52	-0.93
56892	C8orf4	5.89	6.82	-0.93
9972	NUP153	4.78	5.71	-0.93
4134	MAP4	8.01	8.94	-0.93
340239	LOC340239	5.42	6.35	-0.93
339	APOBEC1	5.44	6.37	-0.93
8756	ADAM7	2	2.93	-0.93
9348	NDST3	4.21	5.15	-0.94
50858	TTTY1	5.14	6.08	-0.94
2199	FBLN2	2.05	2.99	-0.94
6992	PPP1R11	4.57	5.51	-0.94
401562	FLJ45224	2.95	3.88	-0.94
54536	EXOC6	6.08	7.02	-0.94
771	CA12	5.2	6.14	-0.94
7704	ZBTB16	4.53	5.47	-0.94
28316	CDH20	2.26	3.2	-0.94
93273	LEMD1	1.88	2.82	-0.94
54953	C1orf27	6.5	7.45	-0.95
10993	SDS	5.74	6.69	-0.95
10513	APPBP2	4.9	5.85	-0.95
7480	WNT10B	5.96	6.91	-0.95
91752	C2orf10	5.04	6	-0.95
2956	MSH6	3.68	4.63	-0.95
5346	PLIN	2.83	3.78	-0.95
2579	GAGE7	3.67	4.62	-0.95
2651	GCNT2	5.27	6.22	-0.95
23081	JMJD2C	5.11	6.06	-0.95
327	APEH	6.41	7.36	-0.95
90649	ZNF486	6.12	7.08	-0.96
2869	GRK5	5.31	6.27	-0.96
11166	SOX21	5.25	6.21	-0.96
375449	LOC375449	2.41	3.38	-0.96
55008	HERC6	5.68	6.64	-0.96
284257	FAM44C	5.61	6.57	-0.96
1428	CRYM	5.57	6.53	-0.96
25928	SOSTDC1	4.6	5.56	-0.96
348817	LOC348817	5.17	6.13	-0.96
55857	C20orf19	4.15	5.11	-0.97
286207	C9orf117	4.88	5.85	-0.97
203074	UNQ9391	4.65	5.62	-0.97
6867	TACC1	2.86	3.83	-0.97
51400	PPME1	3.71	4.68	-0.97
53836	GPR87	2.59	3.57	-0.97
131873	LOC131873	3.24	4.22	-0.98
26664	OR7C1	4.28	5.26	-0.98
7542	ZFPL1	5.54	6.52	-0.98
10741	RBBP9	3.32	4.3	-0.98
51327	ERAF	6.36	7.34	-0.98
7023	TFAP4	6.62	7.6	-0.98
89792	GAL3ST3	4.82	5.8	-0.98
84883	AMID	4.73	5.71	-0.98
26002	MOXD1	5.01	5.99	-0.98
440556	FLJ42875	2.75	3.74	-0.99
9378	NRXN1	3.03	4.02	-0.99
442186	OR2J3	2.06	3.05	-0.99
3291	HSD11B2	3.66	4.65	-0.99
10495	COVA1	5.13	6.12	-0.99
343990	MGC42367	3.05	4.04	-0.99
80326	WNT10A	5.56	6.55	-0.99
2794	GNL1	5.51	6.5	-0.99
153769	SH3RF2	5.47	6.46	-0.99
3743	KCNA7	2.32	3.32	-1
643749	LOC643749	6.73	7.73	-1
203	AK1	6.03	7.03	-1
283152	LOC283152	6.6	7.6	-1
221814	LOC221814	4.66	5.66	-1
28517	TRDV2	2.15	3.16	-1.01
9399	STOML1	3.74	4.75	-1.01
6469	SHH	4.48	5.49	-1.01
124216	LOC124216	6.25	7.26	-1.01
724087	CXorf31	4.39	5.4	-1.01
131965	METTL6	5.95	6.96	-1.01
203062	TSNARE1	2.54	3.55	-1.01
57453	DSCAML1	2.9	3.91	-1.01
8502	PKP4	6.04	7.05	-1.01
25937	WWTR1	2.47	3.48	-1.01
203547	LOC203547	5.91	6.93	-1.02
23508	TTC9	3.21	4.23	-1.02
84904	C9orf100	6.45	7.47	-1.02
51130	ASB3	6	7.02	-1.02
[truncated: 1,192 more rows]
