# Supplementary material for: ChIP-seq Defined Genome-Wide Map of TGFβ/SMAD4 Targets: Implications with Clinical Outcome of Ovarian Cancer
Source: PLoS One. 2011 Jul 25;6(7):e22606. doi: 10.1371/journal.pone.0022606 (PMC3143154; doi:10.1371/journal.pone.0022606)
Supplement: Table S5 — (XLS) [file pone.0022606.s009.xls]

## Sheet: 318 genes and their peaks with 
Symbol	Gene ID	RefSeq ID	Expression P-value	Stimulated	Unstimulated	Fold Change	Peak Sample	Binding Pattern	Chromosome	Peak Start	Peak End	Peak Score	Peak P-value	Gene Region	Peak Distance to Gene	Gene Start	Gene End	Gene Strand
SRPX2	27286	NM_014467	0.02	3.86	2.81	1.05	Stimulated	Only	chrX	99818751	99819250	5.94294	0	3` Proximal	6048	99785818	99812952	+
METT5D1	196074	NM_001113528	0.04	4.37	0.89	3.47	Stimulated	Only	chr11	28332251	28332750	5.80378	0	3` Distal	20870	28086373	28311630	+
SAPS3	55291	NM_001164160	0.04	8.47	7.88	0.59	Stimulated	Only	chr11	68088001	68088500	5.82193	0	Intragenic	103489	67984761	68139375	+
NMD3	51068	NM_015938	0.01	3.05	4.85	1.8	Stimulated	Only	chr3	162430751	162431250	5.80378	0	Intragenic	9208	162421792	162452489	+
LIPC	3990	NM_000236	0.07	5.45	6.64	1.2	Stimulated	Only	chr15	56527251	56527750	6.39482	0	Intragenic	16034	56511466	56648365	+
EBF3	253738	NM_001005463	0.04	6.37	4.93	1.45	Stimulated	Only	chr10	131573251	131573750	5.90939	0	Intragenic	78581	131652081	131523536	-
SLC25A4	291	NM_001151	0.02	4.86	3.22	1.64	Stimulated	Only	chr4	186280501	186281000	5.80378	0	5` Distal	-20660	186301410	186308531	+
KCNK3	3777	NM_002246	0.04	2.23	4.1	1.87	Stimulated	Only	chr2	26771501	26772000	6.02356	2.82e-17	Intragenic	2666	26769084	26807570	+
KCNK3	3777	NM_002246	0.04	2.23	4.1	1.87	Stimulated	Only	chr2	26761751	26762250	6.00779	8.91e-17	5` Proximal	-7084	26769084	26807570	+
GPR156	165829	NM_001168271	0.03	3.2	5.22	2.02	Stimulated	Only	chr3	121365001	121365500	5.90939	0	3` Core	1767	121445832	121367017	-
IGSF4D	253559	NM_001167674	0	4.45	2.38	2.07	Stimulated	Only	chr3	85069251	85069750	6.17243	0	5` Distal	-21322	85090822	86206267	+
IGSF4D	253559	NM_001167674	0	4.45	2.38	2.07	Stimulated	Only	chr3	85402251	85402750	5.82193	0	Intragenic	311678	85090822	86206267	+
IGSF4D	253559	NM_001167674	0	4.45	2.38	2.07	Stimulated	Only	chr3	85705751	85706250	5.94294	1.98e-36	Intragenic	615178	85090822	86206267	+
NHS	4810	NM_198270	0.01	5.37	6.41	1.05	Stimulated	Only	chrX	17211751	17212250	5.97573	0	5` Distal	-91463	17303463	17664034	+
TJP2	9414	NM_001170630	0	1.77	3.41	1.64	Stimulated	Only	chr9	70958501	70959000	6.11471	0	5` Distal	-20040	70978790	71054480	+
PLEKHA6	22874	NM_014935	0.03	3.41	4.44	1.03	Stimulated	Only	chr1	202553001	202553500	5.85755	0	Intragenic	42417	202595667	202454603	-
PLEKHA6	22874	NM_014935	0.03	3.41	4.44	1.03	Stimulated	Only	chr1	202514751	202515250	5.82193	0	Intragenic	80667	202595667	202454603	-
GLI3	2737	NM_000168	0.02	5.77	2.35	3.42	Stimulated	Only	chr7	42205501	42206000	6.14386	0	Intragenic	37393	42243143	41967074	-
UST	10090	NM_005715	0.03	2.88	1.5	1.37	Stimulated	Only	chr6	149206251	149206750	6.09991	0	Intragenic	96537	149109963	149439819	+
CPA6	57094	NM_001127445	0.09	3.15	2.38	0.77	Stimulated	Shift	chr8	68659251	68659750	5.89232	0	Intragenic	161674	68821174	68496958	-
AVPR1A	552	NM_000706	0.03	4.65	6.37	1.72	Stimulated	Only	chr12	61761501	61762000	6.24147	0	3` Distal	64732	61832857	61826482	-
TIMP3	7078	NM_000362	0.04	3.55	4.86	1.3	Stimulated	Shift	chr22	31445251	31445750	6.15821	3.07e-31	5` Distal	-81301	31526801	31589028	+
CNTNAP5	129684	NM_130773	0.09	4.15	5.77	1.62	Stimulated	Shift	chr2	124879501	124880000	5.83985	0	Intragenic	380417	124499333	125389333	+
CNTNAP5	129684	NM_130773	0.09	4.15	5.77	1.62	Stimulated	Shift	chr2	124780001	124780500	5.83985	0	Intragenic	280917	124499333	125389333	+
CNTNAP5	129684	NM_130773	0.09	4.15	5.77	1.62	Stimulated	Shift	chr2	124639251	124639750	6.05459	5.51e-26	Intragenic	140167	124499333	125389333	+
FAM125B	89853	NM_001011703	0.06	4.62	3.7	0.91	Stimulated	Only	chr9	128150251	128150750	5.90939	2.82e-25	Intragenic	21552	128128948	128199733	+
RASSF3	283349	NM_182665	0.07	5.92	7.09	1.17	Stimulated	Only	chr1	204795001	204795750	6.11441	0	5` Proximal	-1739	204797114	204829239	+
RGS1	5996	NM_002922	0.02	6.63	6.14	0.5	Stimulated	Basal	chr1	190834251	190834750	5.83985	0	3` Distal	18718	190811479	190815782	+
RASEF	158158	NM_152573	0.06	3.66	5.26	1.6	Stimulated	Only	chr9	84852251	84852750	5.95943	0	Intragenic	15363	84867863	84787136	-
RFX4	5992	NM_032491	0.08	1.41	2.63	1.23	Stimulated	Shift	chr12	105595001	105595500	5.97573	1.92e-35	5` Proximal	-7365	105602615	105680711	+
KIRREL	55243	NM_018240	0.08	7.7	7.12	0.58	Stimulated	Shift	chr1	156207251	156207750	6.06986	2.36e-19	5` Distal	-22186	156229686	156332468	+
RAB6IP2	23085	NM_178039	0.08	6.67	7.38	0.71	Stimulated	Only	chr12	1414251	1414750	6.26818	0	Intragenic	443836	970664	1475360	+
TRERF1	55809	NM_033502	0.07	6.28	4.76	1.52	Stimulated	Only	chr6	42434751	42435250	5.80378	1.24e-31	Intragenic	92761	42527761	42300646	-
TRERF1	55809	NM_033502	0.07	6.28	4.76	1.52	Stimulated	Only	chr6	42466001	42466750	6.1733	0	Intragenic	61386	42527761	42300646	-
GALNTL2	117248	NM_052917	0.03	4.26	4.97	0.71	Stimulated	Shift	chr2	154962751	154963250	5.95943	0	Intragenic	526329	154436671	155018735	+
C1orf56	54964	NM_017860	0.08	2.12	3.26	1.14	Stimulated	Only	chr1	149285251	149286000	6.21875	7.44e-25	5` Proximal	-1257	149286882	149290495	+
C1orf56	54964	NM_017860	0.08	2.12	3.26	1.14	Stimulated	Only	chr1	149291751	149292250	5.82193	0	3` Core	1505	149286882	149290495	+
FBXW12	285231	NM_001159927	0.09	3.04	4.63	1.58	Stimulated	Only	chr3	48368751	48369250	5.94294	6.9e-24	5` Distal	-19712	48388712	48411192	+
EDIL3	10085	NM_005711	0	3.9	0.54	3.36	Stimulated	Only	chr5	83704251	83704750	6.06986	0	Intragenic	11867	83716367	83273881	-
KIAA1713	80816	NM_030632	0.06	5.36	3.93	1.42	Stimulated	Only	chr18	29563251	29563750	5.90939	0	Intragenic	150962	29412538	29581397	+
HTR1A	3350	NM_000524	0.09	5.71	6.41	0.7	Stimulated	Only	chr5	63253501	63254000	5.94294	0	3` Distal	38283	63293302	63292033	-
TP73L	8626	NM_001114979	0.03	2.91	5.36	2.45	Stimulated	Only	chr3	191046251	191046750	6.22792	0	Intragenic	214591	190831909	191081978	+
LOC375449	375449	NM_198828	0.07	2.41	3.38	0.96	Stimulated	Shift	chr5	66284501	66285000	5.82193	0	Intragenic	356819	65927931	66318107	+
LOC375449	375449	NM_001164664	0.07	2.41	3.38	0.96	Stimulated	Shift	chr5	66502251	66502500	6.33985	3.29e-12	3` Core	1197	65927931	66501178	+
SCHIP1	29970	NM_014575	0.07	5.12	3.27	1.85	Stimulated	Only	chr3	160638501	160639000	5.82193	0	Intragenic	164513	160474237	161097833	+
SCHIP1	29970	NM_014575	0.07	5.12	3.27	1.85	Stimulated	Only	chr3	160857251	160857750	5.90939	0	Intragenic	383263	160474237	161097833	+
SCHIP1	29970	NM_014575	0.07	5.12	3.27	1.85	Stimulated	Only	chr3	160962001	160962500	5.87504	0	Intragenic	488013	160474237	161097833	+
SCHIP1	29970	NM_014575	0.07	5.12	3.27	1.85	Stimulated	Only	chr3	160733751	160734250	5.80378	0	Intragenic	259763	160474237	161097833	+
CAMTA1	23261	NM_015215	0.06	4.91	6.1	1.19	Stimulated	Only	chr1	7315251	7315750	5.82193	0	Intragenic	547530	6767970	7752351	+
FLJ10803	55744	NM_018224	0.04	5.86	6.56	0.71	Stimulated	Only	chr7	43724501	43725000	6.05459	0	Intragenic	10858	43735608	43645383	-
KCND2	3751	NM_012281	0.02	0.7	3.05	2.35	Stimulated	Shift	chr7	120080751	120081250	5.83985	0	Intragenic	380043	119700957	120177623	+
FSIP1	161835	NM_152597	0.03	2.57	5.1	2.54	Stimulated	Only	chr15	37734001	37734500	6.34549	0	Intragenic	128081	37862331	37679523	-
SLC5A7	60482	NM_021815	0.02	4.37	3.17	1.2	Stimulated	Shift	chr2	107964751	107965250	5.82193	9.52e-19	5` Proximal	-4426	107969426	107996875	+
FBN1	2200	NM_000138	0.07	6.22	7.13	0.91	Stimulated	Only	chr15	46703751	46704250	5.95943	1.64e-33	Intragenic	21277	46725277	46487795	-
SLC24A3	57419	NM_020689	0.07	4.71	5.49	0.77	Stimulated	Only	chr20	19525501	19526000	5.83985	0	Intragenic	384461	19141289	19651541	+
SLC24A3	57419	NM_020689	0.07	4.71	5.49	0.77	Stimulated	Only	chr20	19310501	19311000	6.03916	6.32e-29	Intragenic	169461	19141289	19651541	+
SPAG17	200162	NM_206996	0.05	3.22	5.79	2.57	Stimulated	Shift	chr1	118606001	118606500	5.80378	3.1e-21	5` Distal	-76879	118529371	118297810	-
SETBP1	26040	NM_015559	0.04	2.14	4.01	1.88	Stimulated	Only	chr18	40879751	40880250	5.82193	2.82e-25	Intragenic	365140	40514860	40902473	+
DGKG	1608	NM_001080744	0.06	3.85	5.05	1.2	Stimulated	Shift	chr3	187573001	187573500	5.85755	0	5` Distal	-10533	187562717	187347683	-
GARNL3	84253	NM_032293	0.06	6.64	5.19	1.45	Stimulated	Only	chr9	129075501	129076000	5.87504	9.49e-34	Intragenic	9174	129066576	129195647	+
THBS1	7057	NM_003246	0.07	5.68	6.98	1.29	Stimulated	Shift	chr15	37649501	37650000	5.94294	7.43e-15	5` Distal	-10821	37660571	37676960	+
ABI3BP	25890	NM_015429	0.04	3.83	4.43	0.59	Stimulated	Only	chr3	101996501	101997000	6.06986	0	Intragenic	198274	102195024	101950868	-
GYPC	2995	NM_002101	0.03	5.66	3.67	1.99	Stimulated	Only	chr2	127259751	127260250	6.08496	0	3` Distal	89284	127130153	127170716	+
GULP1	51454	NM_016315	0.03	3.53	4.6	1.06	Stimulated	Only	chr2	189098501	189099000	6.03916	0	Intragenic	233116	188865634	189168897	+
FIGN	55137	NM_018086	0.04	3.66	6.59	2.93	Stimulated	Only	chr2	164357251	164357750	5.92626	0	5` Distal	-56741	164300759	164172363	-
CRH	1392	NM_000756	0.06	5.12	4.62	0.5	Stimulated	Only	chr8	67266501	67267000	5.95943	0	5` Distal	-13498	67253252	67251172	-
CRH	1392	NM_000756	0.06	5.12	4.62	0.5	Stimulated	Only	chr8	67282751	67283250	5.92626	0	5` Distal	-29748	67253252	67251172	-
SPATA18	132671	NM_145263	0.07	2.27	3.89	1.62	Stimulated	Only	chr4	52661001	52661500	6.02356	0	3` Proximal	3035	52612349	52658215	+
KIAA1026	23254	NM_015209	0.03	4.58	5.38	0.8	Stimulated	Shift	chr1	14860001	14860500	5.82193	0	Intragenic	62451	14797799	15267238	+
KIAA1026	23254	NM_015209	0.03	4.58	5.38	0.8	Stimulated	Shift	chr1	14930251	14930750	5.82193	2.41e-26	Intragenic	132701	14797799	15267238	+
KIAA1026	23254	NM_015209	0.03	4.58	5.38	0.8	Stimulated	Shift	chr1	14736251	14736750	5.82193	0	5` Distal	-61299	14797799	15267238	+
SRGAP2	23380	NM_001042758	0.07	7.57	7.05	0.51	Stimulated	Only	chr1	204678251	204678750	5.83985	0	Intragenic	95678	204582822	204696128	+
SRGAP2	23380	NM_001033117	0.07	7.57	7.05	0.51	Stimulated	Only	chr3	9206251	9206750	6.09991	0	Intragenic	59811	9266311	8997277	-
SRGAP2	23380	NM_001033117	0.07	7.57	7.05	0.51	Stimulated	Only	chr3	9308501	9309000	6.03916	0	5` Distal	-42439	9266311	8997277	-
C22orf26	55267	NM_018280	0.05	4.05	6.38	2.33	Stimulated	Only	chr22	44825001	44825500	6.09991	0	Intragenic	3438	44828688	44825002	-
C1orf21	81563	NM_030806	0.04	5.57	3.62	1.95	Stimulated	Shift	chr1	182688501	182689000	5.87504	0	Intragenic	65978	182622772	182864778	+
C1orf21	81563	NM_030806	0.04	5.57	3.62	1.95	Stimulated	Shift	chr1	182564501	182565000	6.02356	1.59e-10	5` Distal	-58022	182622772	182864778	+
C1orf21	81563	NM_030806	0.04	5.57	3.62	1.95	Stimulated	Shift	chr1	182532001	182532500	6.15821	7.8e-33	5` Distal	-90522	182622772	182864778	+
ChGn	55790	NM_018371	0.07	6.64	5.62	1.02	Stimulated	Only	chr8	19610251	19610750	5.82193	0	5` Distal	-26126	19584374	19305951	-
ACTL8	81569	NM_030812	0.07	3.02	4.27	1.25	Stimulated	Only	chr1	17988001	17988500	5.83985	0	Intragenic	33856	17954394	18026143	+
NELL1	4745	NM_006157	0.01	2.62	5.19	2.57	Stimulated	Shift	chr11	21324001	21324500	5.80378	0	Intragenic	676558	20647692	21553803	+
NELL1	4745	NM_006157	0.01	2.62	5.19	2.57	Stimulated	Shift	chr11	21458501	21459000	6.26818	0	Intragenic	811058	20647692	21553803	+
NELL1	4745	NM_006157	0.01	2.62	5.19	2.57	Stimulated	Shift	chr11	20914001	20914500	5.80378	0	Intragenic	266558	20647692	21553803	+
TMEM144	55314	NM_018342	0.01	5.76	4.74	1.02	Stimulated	Only	chr4	159362001	159362500	6.17243	0	Intragenic	11400	159350850	159395888	+
LMOD3	56203	NM_198271	0.04	2.85	4.28	1.44	Stimulated	Only	chr3	69250251	69250750	6.11471	0	Intragenic	3936	69254436	69238728	-
CAST1	26059	NM_015576	0.09	4.06	4.65	0.59	Stimulated	Only	chr3	55726251	55726750	5.89232	0	Intragenic	750931	56477431	55517375	-
SLC22A6	9356	NM_004790	0.04	4.18	3.27	0.92	Stimulated	Only	chr11	62497501	62498000	5.95943	1.53e-22	3` Proximal	2894	62509045	62500644	-
PIK3C2A	5286	NM_002645	0.04	4.55	3.89	0.66	Stimulated	Only	chr11	17147501	17148000	6.11471	0	5` TSS	180	17147930	17064699	-
PAPPA2	60676	NM_020318	0.04	4.31	6.28	1.97	Stimulated	Shift	chr1	174827501	174828000	5.89232	0	Intragenic	128821	174698929	175078593	+
PAPPA2	60676	NM_020318	0.04	4.31	6.28	1.97	Stimulated	Shift	chr1	174682501	174683000	5.80378	8.16e-30	5` Distal	-16179	174698929	175078593	+
PAPPA2	60676	NM_021936	0.04	4.31	6.28	1.97	Stimulated	Shift	chr1	174927251	174928000	6.34707	2.67e-18	3` Core	661	174698929	174926964	+
PAPPA2	60676	NM_020318	0.04	4.31	6.28	1.97	Stimulated	Shift	chr1	174814001	174814500	6.12936	1.52e-09	Intragenic	115321	174698929	175078593	+
DPT	1805	NM_001937	0.06	5.47	4.27	1.2	Stimulated	Shift	chr1	167029001	167029500	5.82193	4.44e-11	5` Distal	-64198	166965052	166931329	-
DPT	1805	NM_001937	0.06	5.47	4.27	1.2	Stimulated	Shift	chr1	166945251	166945750	6.12936	0	Intragenic	19552	166965052	166931329	-
DPP6	1804	NM_001039350	0.05	3.32	2.11	1.21	Stimulated	Only	chr7	154154001	154154500	5.94294	0	Intragenic	938899	153215351	154316928	+
SPTLC2	9517	NM_004863	0.04	5.72	6.53	0.81	Stimulated	Only	chr14	77090501	77091000	5.95943	0	Intragenic	62113	77152863	77043022	-
C10orf11	83938	NM_032024	0.02	0.95	3.62	2.67	Stimulated	Shift	chr10	77268251	77268750	6.02356	1.41e-24	Intragenic	55976	77212524	77987132	+
C10orf11	83938	NM_032024	0.02	0.95	3.62	2.67	Stimulated	Shift	chr10	77493501	77494000	6.06986	5.61e-27	Intragenic	281226	77212524	77987132	+
CMTM8	152189	NM_178868	0.05	5.09	3.97	1.12	Stimulated	Only	chr3	32238751	32239250	5.82193	0	5` Distal	-16174	32255174	32386817	+
TNFSF11	8600	NM_033012	0.04	3.2	2.39	0.82	Stimulated	Only	chr13	42049751	42050250	6.09991	0	Intragenic	15129	42034871	42080149	+
CDH12	1010	NM_004061	0.05	1.17	2.74	1.57	Stimulated	Only	chr5	21748001	21748500	5.95943	0	3` Distal	38480	22889488	21786730	-
SCFD1	23256	NM_016106	0.03	6.89	6.35	0.54	Stimulated	Only	chr14	30300501	30301000	6.39482	0	3` Distal	25981	30161271	30274769	+
ASTN2	23245	NM_014010	0.03	6.57	7.12	0.55	Stimulated	Shift	chr9	119205001	119205500	5.87504	0	Intragenic	11888	119217138	118227327	-
NFIA	4774	NM_001145511	0.07	7.1	6.46	0.64	Stimulated	Only	chr1	61323001	61323500	6.08496	0	Intragenic	7717	61315533	61701047	+
FBXL17	64839	NM_001163315	0.06	5.95	5.14	0.81	Stimulated	Only	chr5	107725001	107725500	6.26818	0	Intragenic	20448	107745698	107222638	-
PVRL1	5818	NM_203285	0.05	7.63	6.87	0.76	Stimulated	Shift	chr11	118967251	118967750	6.15821	0	3` Distal	46517	119104645	119014017	-
GABRQ	55879	NM_018558	0.07	5.82	4.05	1.76	Stimulated	Only	chrX	151484251	151484750	5.82193	0	5` Distal	-72792	151557292	151572481	+
MSRB3	253827	NM_001031679	0.02	8.1	6.95	1.15	Stimulated	Shift	chr12	64216751	64217250	5.80378	1.25e-12	3` Distal	70046	63958754	64146954	+
FLJ35530	400798	NM_207467	0.09	4.64	6.2	1.55	Stimulated	Shift	chr1	176813501	176814000	5.83985	6.97e-22	3` Distal	29103	176778553	176784647	+
SCIN	85477	NM_001112706	0.07	5.61	6.26	0.65	Stimulated	Only	chr7	12576001	12576500	5.85755	0	5` TSS	-477	12576727	12659753	+
SCIN	85477	NM_001112706	0.07	5.61	6.26	0.65	Stimulated	Only	chr7	12647251	12648000	6.1733	3.48e-14	Intragenic	70898	12576727	12659753	+
RASGEF1B	153020	NM_152545	0.02	3.93	2.68	1.25	Stimulated	Only	chr4	82629251	82629750	5.83985	0	5` Distal	-17415	82612085	82567242	-
NRXN3	9369	NM_004796	0.05	3.72	4.39	0.67	Stimulated	Shift	chr14	78548501	78549000	5.83985	0	Intragenic	608905	77939845	79400513	+
NRXN3	9369	NM_004796	0.05	3.72	4.39	0.67	Stimulated	Shift	chr14	77898751	77899250	5.85755	0	5` Distal	-40845	77939845	79400513	+
NRXN3	9369	NM_004796	0.05	3.72	4.39	0.67	Stimulated	Shift	chr14	77978751	77979000	6.37504	9.52e-19	Intragenic	39030	77939845	79400513	+
GPC3	2719	NM_001164617	0.06	3.65	5.44	1.79	Stimulated	Shift	chrX	132514001	132514250	6.59991	0	Intragenic	433214	132947339	132497443	-
PARK2	5071	NM_004562	0.02	1.32	3.22	1.91	Stimulated	Shift	chr6	162063001	162063500	5.97573	0	Intragenic	1005574	163068824	161688579	-
FLJ45224	401562	NM_207510	0.01	2.95	3.88	0.94	Stimulated	Only	chr9	139000251	139000750	5.83985	0	3` Core	469	138997265	139000031	+
TRPM3	80036	NM_020952	0.06	2.06	4.49	2.43	Stimulated	Only	chr9	72632501	72633000	5.82193	0	Intragenic	41044	72673794	72339785	-
TRPM3	80036	NM_001007471	0.06	2.06	4.49	2.43	Stimulated	Only	chr9	72366001	72366500	6.11471	0	Intragenic	560084	72926334	72339785	-
KIAA0960	221981	NM_015204	0.06	6.41	5	1.41	Stimulated	Shift	chr7	11362251	11362750	5.85755	0	3` Distal	14088	11838349	11376588	-
ARHGEF7	8874	NM_001128166	0.07	6.11	4.31	1.8	Stimulated	Shift	chrX	110334751	110335250	5.80378	0	Intragenic	260832	110074168	110350829	+
LRRC17	10234	NM_001031692	0.06	2.43	5.82	3.39	Stimulated	Only	chr7	102340501	102341000	5.85755	1.41e-24	5` TSS	171	102340579	102372790	+
NAP5	344148	NM_207363	0.05	5.68	2.31	3.38	Stimulated	Shift	chr2	133364751	133365250	5.83985	0	Intragenic	677501	134042501	133145841	-
NAP5	344148	NM_207363	0.05	5.68	2.31	3.38	Stimulated	Shift	chr2	134141251	134141750	6.25489	0	5` Distal	-98999	134042501	133145841	-
CALB1	793	NM_004929	0.09	4.26	5.88	1.62	Stimulated	Only	chr8	91212251	91212500	6.53916	0	5` Distal	-48092	91164283	91140013	-
PHKB	5257	NM_000293	0.06	6.12	7.41	1.28	Stimulated	Only	chr16	46317251	46317500	6.58496	4.31e-14	3` Distal	24440	46052710	46292935	+
TNS1	7145	NM_022648	0.09	1.25	1.91	0.67	Stimulated	Shift	chr2	218374001	218374500	6.05459	0	Intragenic	142791	218517041	218372756	-
CDH8	1006	NM_001796	0.06	5.21	4.5	0.71	Stimulated	Only	chr16	60617751	60618250	5.94294	0	Intragenic	9537	60627537	60244735	-
BDNF	627	NM_170731	0.04	4.37	5.02	0.65	Stimulated	Shift	chr11	27772001	27772500	5.82193	0	5` Distal	-72069	27700181	27633017	-
CADPS	8618	NM_003716	0.03	3.9	1.67	2.23	Stimulated	Only	chr3	62597501	62598000	5.92626	2.6e-14	Intragenic	238354	62836104	62359061	-
CADPS	8618	NM_003716	0.03	3.9	1.67	2.23	Stimulated	Only	chr3	62493751	62494250	5.92626	0	Intragenic	342104	62836104	62359061	-
DNAJA4	55466	NM_018602	0.04	3.36	2.81	0.56	Stimulated	Only	chr15	76360251	76360750	5.92626	1.98e-36	Intragenic	16959	76343541	76361593	+
SUSD4	55061	NM_017982	0.06	4.72	3.1	1.63	Stimulated	Only	chr1	221494251	221494750	5.83985	0	Intragenic	109667	221604167	221460783	-
ABCB5	340273	NM_001163941	0.01	4.92	0.76	4.16	Stimulated	Only	chr7	20527001	20527500	6.00779	0	5` Distal	-94519	20621769	20763161	+
SYNE1	23345	NM_033071	0.04	5.42	4.11	1.31	Stimulated	Shift	chr6	152846251	152846750	5.85755	0	Intragenic	153179	152999679	152484514	-
SSBP1	6742	NM_003143	0.05	8.5	7.74	0.76	Stimulated	Only	chr7	141088251	141088750	6.03916	0	Intragenic	3856	141084644	141096726	+
MCF2	4168	NM_001099855	0.01	3.23	3.9	0.66	Stimulated	Shift	chrX	138535001	138535500	6.00779	0	Intragenic	82797	138618047	138491595	-
ARHGAP15	55843	NM_018460	0.09	3.66	3.07	0.59	Stimulated	Shift	chr2	143836501	143837000	6.02356	0	Intragenic	233382	143603368	144242391	+
ARHGAP15	55843	NM_018460	0.09	3.66	3.07	0.59	Stimulated	Shift	chr2	144151001	144151500	5.92626	0	Intragenic	547882	143603368	144242391	+
CSTF2	1478	NM_001325	0.05	5.13	3.99	1.14	Stimulated	Only	chrX	99959751	99960250	5.95943	0	5` Proximal	-2003	99962003	99982579	+
LRRC4C	57689	NM_020929	0.07	2.91	1.99	0.91	Stimulated	Only	chr11	40249751	40250250	5.89232	0	Intragenic	22240	40272240	40092328	-
LRRC4C	57689	NM_020929	0.07	2.91	1.99	0.91	Stimulated	Only	chr11	40235501	40236000	6.30735	0	Intragenic	36490	40272240	40092328	-
SH3D19	152503	NM_001128924	0.07	5.44	6.07	0.62	Stimulated	Only	chr4	152318501	152319000	5.90939	0	5` Proximal	-2596	152316154	152260882	-
NRXN1	9378	NM_001135659	0.05	3.03	4.02	0.99	Stimulated	Shift	chr2	50544751	50545250	5.89232	0	Intragenic	568178	51113178	49999147	-
NRXN1	9378	NM_001135659	0.05	3.03	4.02	0.99	Stimulated	Shift	chr2	51011001	51011500	5.83985	0	Intragenic	101928	51113178	49999147	-
PRRX1	5396	NM_006902	0.07	5.45	4.62	0.83	Stimulated	Only	chr1	169026001	169026500	5.80378	0	3` Distal	51085	168899936	168975165	+
UGT2B4	7363	NM_021139	0.04	1.7	3.5	1.8	Stimulated	Only	chr4	70431001	70431500	6.05459	0	5` Distal	-35035	70396215	70380471	-
RIMS1	22999	NM_001168411	0.07	2.67	4.55	1.89	Stimulated	Only	chr6	73210501	73211000	6.15821	0	3` Distal	41184	73133152	73169566	+
TMEM74	157753	NM_153015	0.06	3.62	5.71	2.09	Stimulated	Only	chr8	109781751	109782250	6.00779	0	3` Distal	82521	109868946	109864521	-
PROX1	5629	NM_002763	0.02	5.35	6.22	0.87	Stimulated	Shift	chr1	212133001	212133500	6.28136	0	5` Distal	-95232	212228482	212276385	+
CACNB2	783	NM_201593	0.08	2.11	3.15	1.04	Stimulated	Shift	chr10	18411251	18411750	6.00779	0	5` Distal	-58111	18469611	18870694	+
FBXL13	222235	NM_001111038	0.01	2.12	5	2.89	Stimulated	Only	chr7	102249251	102249750	5.83985	1.06e-06	Intragenic	253024	102502524	102240543	-
CXorf36	79742	NM_176819	0.03	4.1	2.6	1.5	Stimulated	Only	chrX	44985251	44985750	5.90939	0	5` Distal	-40410	44945090	44892561	-
CYP21A2	1589	NM_001122633	0.07	4.12	4.98	0.86	Stimulated	Only	chr2	211244001	211244500	5.85755	0	Intragenic	193597	211050653	211252076	+
C14orf49	161176	NM_152592	0.06	6.75	7.45	0.7	Stimulated	Only	chr14	94946001	94946500	6.02356	0	3` Proximal	7333	95011926	94953583	-
FANK1	92565	NM_145235	0.06	5.85	3.55	2.3	Stimulated	Basal	chr10	127570251	127572000	7.19251	0.0387111	5` Proximal	-3972	127575097	127688151	+
FANK1	92565	NM_145235	0.06	5.85	3.55	2.3	Stimulated	Shift	chr10	127575751	127576500	6.46491	0.00164725	Intragenic	1028	127575097	127688151	+
GRID1	2894	NM_017551	0.07	1.85	2.95	1.1	Stimulated	Shift	chr10	87661251	87661750	6.00779	1.12e-05	Intragenic	454730	88116230	87349291	-
KIF6	221458	NM_145027	0.08	4.86	6.38	1.52	Stimulated	Only	chr6	39477001	39477500	5.83985	0	Intragenic	323909	39801159	39410853	-
DMBX1	127343	NM_147192	0.09	5.25	2.49	2.76	Stimulated	Only	chr1	46754001	46754500	6.08496	1.1e-29	3` Core	1777	46745254	46752473	+
LAMB1	3912	NM_002291	0.08	5.32	4	1.33	Stimulated	Only	chr7	107425751	107426250	5.80378	0	Intragenic	5040	107431040	107351481	-
ZUBR1	23352	NM_020765	0.06	3.07	4.9	1.82	Stimulated	Only	chr1	19293001	19293500	6.03916	0	Intragenic	116083	19409333	19273586	-
C20orf19	55857	NM_001163022	0.01	4.15	5.11	0.97	Stimulated	Only	chr20	20978751	20979250	6.02356	0	5` Distal	-75623	21054623	21175256	+
PACS1	55690	NM_018026	0.08	6.91	5.19	1.72	Stimulated	Only	chr11	65632501	65633000	5.95943	9.49e-34	Intragenic	38351	65594399	65768789	+
PTP4A1	7803	NM_003463	0.04	3.12	5.6	2.49	Stimulated	Only	chr6	64267251	64267750	5.94294	0	5` Distal	-72378	64339878	64351448	+
SGEF	26084	NM_015595	0.04	4.77	5.59	0.82	Stimulated	Only	chr3	155426251	155426750	5.90939	0	Intragenic	104662	155321838	155458310	+
KIF9	64147	NM_001134878	0.02	3.82	6.5	2.68	Stimulated	Only	chr3	47262001	47262500	5.82193	3.43e-27	Intragenic	37091	47299341	47244520	-
GNAO1	2775	NM_020988	0.07	2.79	1.39	1.41	Stimulated	Only	chr16	54839251	54839750	5.90939	0	Intragenic	56749	54782751	54948857	+
STARD13	90627	NM_052851	0.04	4.55	5.8	1.25	Stimulated	Shift	chr13	32622501	32623000	5.92626	0	Intragenic	55437	32678187	32575272	-
MAGEC3	139081	NM_138702	0.09	2.24	4.63	2.39	Stimulated	Only	chrX	140798251	140798750	5.80378	3.67e-08	Intragenic	44733	140753767	140813284	+
PCSK2	5126	NM_002594	0.07	2.33	1.21	1.12	Stimulated	Only	chr20	17402251	17402750	6.00779	0	Intragenic	246870	17155630	17413222	+
FCRL4	83417	NM_031282	0.08	3.99	5.4	1.41	Stimulated	Only	chr1	155855001	155855500	5.89232	8.44e-16	5` Distal	-20756	155834494	155810163	-
BNC2	54796	NM_017637	0.06	3.18	3.83	0.66	Stimulated	Shift	chr9	16511751	16512250	5.89232	0	Intragenic	348786	16860786	16399500	-
FAM91A1	157769	NM_144963	0.04	7.75	8.36	0.6	Stimulated	Only	chr8	124853251	124853750	6.02356	0	Intragenic	3438	124850062	124896871	+
DIAPH2	1730	NM_006729	0.05	6.43	5.19	1.25	Stimulated	Only	chrX	95899501	95900000	5.82193	0	Intragenic	73433	95826317	96742253	+
DPYS	1807	NM_001385	0.08	3.87	5.7	1.83	Stimulated	Only	chr8	105498751	105499250	5.82193	2.36e-19	Intragenic	49453	105548453	105460827	-
UNC5D	137970	NM_080872	0.09	2.57	4.78	2.22	Stimulated	Shift	chr8	35671001	35671500	6.09991	0	Intragenic	458734	35212516	35771722	+
UNC5D	137970	NM_080872	0.09	2.57	4.78	2.22	Stimulated	Shift	chr8	35767501	35768000	6.15821	0	Intragenic	555234	35212516	35771722	+
UNC5D	137970	NM_080872	0.09	2.57	4.78	2.22	Stimulated	Shift	chr8	35360501	35361000	5.83985	0	Intragenic	148234	35212516	35771722	+
RELN	5649	NM_005045	0.09	1.51	4.72	3.21	Stimulated	Only	chr7	103330501	103331000	5.94294	0	Intragenic	86449	103417199	102899468	-
EFCAB4B	84766	NM_001144958	0.08	2.83	2.17	0.66	Stimulated	Only	chr12	3631751	3632000	6.35755	0	Intragenic	100752	3732627	3594754	-
CHES1	1112	NM_001085471	0.08	4.82	3.57	1.25	Stimulated	Shift	chr14	89189751	89190250	6.09991	0	5` Distal	-34753	89155247	88692268	-
CHES1	1112	NM_001085471	0.08	4.82	3.57	1.25	Stimulated	Shift	chr14	88795001	88795250	6.30378	0	Intragenic	360122	89155247	88692268	-
PTGFR	5737	NM_000959	0.02	2.23	3.61	1.38	Stimulated	Only	chr1	78745251	78745750	6.17243	0	Intragenic	16185	78729315	78778974	+
PTGER3	5733	NM_198714	0.04	2.11	4.5	2.38	Stimulated	Only	chr1	71288001	71288500	5.82193	0	5` Proximal	-2171	71286079	71090623	-
BCAR3	8412	NM_003567	0.03	6.06	6.6	0.54	Stimulated	Shift	chr1	93951001	93951500	5.83985	5.09e-16	5` Distal	-31277	93919973	93799936	-
ATP1A4	480	NM_001160234	0.05	2.9	4.72	1.81	Stimulated	Only	chr1	116756501	116757000	5.92626	4.25e-07	3` Proximal	7833	116727514	116748917	+
GPR133	283383	NM_198827	0.09	6.15	6.87	0.72	Stimulated	Only	chr12	130171001	130171500	5.99185	1.81e-34	Intragenic	166846	130004404	130191961	+
LOC401097	401097	NM_001168214	0.08	5.76	2.79	2.97	Stimulated	Only	chr3	161362001	161362500	6.12936	0	5` Distal	-63866	161426116	161428693	+
ROBO2	6092	NM_002942	0	5.46	2.53	2.93	Stimulated	Only	chr3	77403251	77403750	5.94294	0	Intragenic	231517	77171983	77779353	+
LOC340069	340069	NM_001163991	0.01	1.52	2.95	1.43	Stimulated	Shift	chr5	119056501	119057000	5.94294	0	3` Distal	57335	118993152	118999415	+
TMEM23	259230	NM_147156	0.06	6.48	7.12	0.64	Stimulated	Only	chr10	51760251	51760750	5.90939	6.08e-14	Intragenic	293243	52053743	51735350	-
KIAA1217	56243	NM_001098500	0.04	4.28	3.57	0.72	Stimulated	Shift	chr10	24789501	24790000	5.85755	0	Intragenic	766070	24023680	24876778	+
RBMS3	27303	NM_001003792	0.06	5.6	4.95	0.65	Stimulated	Only	chr3	29918001	29918500	6.09991	0	Intragenic	620304	29297946	30021624	+
DAB2IP	153090	NM_138709	0.09	3.5	5.09	1.59	Stimulated	Shift	chr9	123477751	123478250	5.94294	1.53e-22	5` Distal	-66884	123544884	123584753	+
ODF1	4956	NM_024410	0.02	3.05	6.21	3.16	Stimulated	Shift	chr8	103577001	103577500	6.1865	0	5` Distal	-55773	103633023	103642421	+
SEC22B	9554	NM_004892	0.06	2.99	4.3	1.31	Stimulated	Shift	chr1	143822751	143823250	5.85755	0.0103078	Intragenic	15237	143807763	143828279	+
SLC35F3	148641	NM_173508	0.01	1.81	3.99	2.17	Stimulated	Shift	chr1	232446001	232446500	5.89232	0	Intragenic	338949	232107301	232526885	+
SLC35F3	148641	NM_173508	0.01	1.81	3.99	2.17	Stimulated	Shift	chr1	232311251	232311750	6.00779	0	Intragenic	204199	232107301	232526885	+
HOOK3	84376	NM_032410	0.01	8.56	8.03	0.53	Stimulated	Only	chr8	42901001	42901500	6.53342	0	Intragenic	30061	42871189	43004838	+
LONPL	83752	NM_031490	0.03	7.63	8.16	0.54	Stimulated	Only	chr16	46909251	46909750	5.82193	0	Intragenic	73789	46835711	46944908	+
UBE3B	89910	NM_130466	0.06	6.45	7.01	0.56	Stimulated	Only	chr12	108425001	108425500	6.08496	0	Intragenic	25429	108399821	108458890	+
KREMEN1	83999	NM_001039570	0.04	4.63	5.47	0.85	Stimulated	Only	chr22	27844501	27845000	5.97573	0	Intragenic	45685	27799065	27872803	+
FAM9B	171483	NM_205849	0.08	2.44	0.65	1.79	Stimulated	Shift	chrX	9012251	9012750	5.80378	0	5` Distal	-51384	8961116	8953038	-
LDLRAD3	143458	NM_174902	0.04	3.15	4.87	1.72	Stimulated	Only	chr11	36088001	36088500	5.92626	7.43e-15	Intragenic	166063	35922187	36209417	+
PALLD	23022	NM_001166109	0	5.96	4.87	1.08	Stimulated	Shift	chr4	169723001	169723750	6.11441	0	5` Distal	-65967	169789342	170086182	+
COL12A1	1303	NM_004370	0.02	5.76	4.12	1.64	Stimulated	Only	chr6	75893501	75894000	5.94294	0	Intragenic	78593	75972343	75850761	-
PTGS2	5743	NM_000963	0.06	7.17	7.7	0.53	Stimulated	Only	chr1	184976001	184976500	6.21425	2.02e-09	5` Distal	-60068	184916182	184907567	-
GIMAP8	155038	NM_175571	0.09	4.12	4.98	0.86	Stimulated	Only	chr7	149808251	149808750	5.80378	0	3` Core	1084	149778894	149807416	+
CNTN4	152330	NM_175607	0.03	3.45	4.8	1.35	Stimulated	Shift	chr3	2214001	2214500	5.85755	0	Intragenic	97004	2117246	3074645	+
SUFU	51684	NM_016169	0.06	4.25	6.17	1.91	Stimulated	Only	chr10	104352251	104352750	5.87504	0	Intragenic	98747	104253753	104383199	+
SPTBN1	6711	NM_003128	0.05	8.07	6.67	1.4	Stimulated	Only	chr2	54508751	54509250	6.15821	0	5` Distal	-27957	54536957	54752087	+
COG2	22796	NM_001145036	0.04	7.29	5.01	2.28	Stimulated	Shift	chr1	228822501	228823000	5.80378	0	5` Distal	-22074	228844824	228896353	+
LSAMP	4045	NM_002338	0.05	3.77	2.07	1.7	Stimulated	Shift	chr3	117016001	117016500	5.82193	2.41e-26	Intragenic	630825	117647075	117003900	-
SOX5	6660	NM_006940	0.07	5.35	4.64	0.71	Stimulated	Shift	chr12	23684501	23685000	5.90939	0	Intragenic	309154	23993904	23576497	-
ARHGAP21	57584	NM_020824	0.05	8.01	7.49	0.52	Stimulated	Only	chr10	25004001	25004500	6.11471	0	Intragenic	48353	25052603	24912543	-
STK35	140901	NM_080836	0.09	4.52	3.54	0.98	Stimulated	Only	chr20	2014001	2014500	5.83985	0	5` Distal	-16277	2030527	2077196	+
GAP43	2596	NM_001130064	0.05	4.81	5.94	1.13	Stimulated	Only	chr3	116763501	116764000	5.85755	0	5` Distal	-61090	116824840	116923024	+
IL12RB2	3595	NM_001559	0.04	5.32	4.57	0.75	Stimulated	Only	chr1	67606001	67606500	5.83985	0	Intragenic	60616	67545634	67635171	+
DMRT2	10655	NM_001130865	0.02	3.88	2.53	1.36	Stimulated	Only	chr9	1112501	1113000	5.80378	3.11e-06	3` Distal	65197	1040619	1047553	+
DMRT2	10655	NM_001130865	0.02	3.88	2.53	1.36	Stimulated	Only	chr9	1010751	1011250	5.89232	0	5` Distal	-29619	1040619	1047553	+
SIPA1L2	57568	NM_020808	0.06	3.7	5.01	1.31	Stimulated	Shift	chr1	230662251	230662750	6.02356	0	Intragenic	55366	230717866	230600334	-
SIPA1L2	57568	NM_020808	0.06	3.7	5.01	1.31	Stimulated	Shift	chr1	230504001	230504500	5.97573	0	3` Distal	96084	230717866	230600334	-
AGTR2	186	NM_000686	0.09	3.25	4.71	1.46	Stimulated	Shift	chrX	115212251	115212750	5.85755	0	5` Proximal	-3485	115215985	115220253	+
TMEM125	128218	NM_144626	0.09	5.11	4.56	0.55	Stimulated	Only	chr1	43468751	43469250	5.97573	0	5` Distal	-39251	43508251	43512259	+
CREB5	9586	NM_004904	0.04	3.22	2.05	1.17	Stimulated	Shift	chr7	28533251	28533750	5.94294	0	Intragenic	91742	28441758	28832036	+
AHI1	54806	NM_001134830	0.09	6.13	5.42	0.71	Stimulated	Shift	chr6	135667501	135668000	5.80378	1.98e-36	Intragenic	192846	135860596	135646804	-
COVA1	10495	NM_006375	0.04	5.13	6.12	0.99	Stimulated	Only	chrX	129876001	129876500	5.87504	2.14e-09	5` Distal	-11361	129864889	129585037	-
CACNA1C	775	NM_000719	0.01	3.86	5.35	1.49	Stimulated	Shift	chr12	2169001	2169500	6.03916	0	Intragenic	136574	2032676	2677376	+
PLXNA2	5362	NM_025179	0.03	4.1	4.7	0.59	Stimulated	Only	chr1	206519501	206520000	5.83985	0	5` Distal	-35462	206484288	206262210	-
PLXNA2	5362	NM_025179	0.03	4.1	4.7	0.59	Stimulated	Only	chr1	206542001	206542500	5.89232	2.67e-18	5` Distal	-57962	206484288	206262210	-
DST	667	NM_001144769	0.06	7.83	7.24	0.59	Stimulated	Only	chr6	56485001	56485500	6.03916	0	Intragenic	442122	56927372	56430743	-
CCDC64	92558	NM_207311	0.03	6.65	5.2	1.44	Stimulated	Shift	chr12	118942001	118942500	6.15821	0	Intragenic	30220	118912030	119016682	+
TBX5	6910	NM_000192	0.04	3.57	4.96	1.39	Stimulated	Shift	chr12	113253001	113253500	5.95943	1.92e-35	3` Distal	22867	113330630	113276117	-
SGPP2	130367	NM_006944	0.03	3.84	2.71	1.13	Stimulated	Only	chr2	234684251	234684750	5.94294	0	3` Distal	33985	234624084	234650515	+
SOX6	55553	NM_001145811	0.03	4.15	5.75	1.59	Stimulated	Only	chr11	16020751	16021250	5.83985	0	Intragenic	366006	16387006	15944571	-
LMO3	55885	NM_018640	0.06	0.99	2.82	1.83	Stimulated	Only	chr12	16586501	16587000	5.89232	0	3` Proximal	5823	16650698	16592573	-
ADAM28	10863	NM_003812	0.04	2.48	3.67	1.2	Stimulated	Only	chr2	206977501	206978250	6.22989	0	5` Distal	-38737	207016612	207190924	+
ADAM28	10863	NM_003812	0.04	2.48	3.67	1.2	Stimulated	Only	chr2	207130251	207130750	5.82193	0	Intragenic	113888	207016612	207190924	+
ADAMTS9	56999	NM_182920	0.06	2.77	3.83	1.06	Stimulated	Shift	chr3	64588501	64589000	6.12936	1.94e-07	Intragenic	59655	64648405	64476370	-
ADAMTS9	56999	NM_182920	0.06	2.77	3.83	1.06	Stimulated	Shift	chr3	64617251	64617750	5.82193	0	Intragenic	30905	64648405	64476370	-
ANK3	288	NM_001149	0.04	4.29	5.7	1.41	Stimulated	Shift	chr10	61531001	61531500	5.80378	0	Intragenic	39502	61570752	61458164	-
GABRB3	2562	NM_000814	0.07	4.4	5.17	0.77	Stimulated	Shift	chr15	24262501	24263000	6.22792	0	3` Distal	77036	24569344	24339786	-
RGS18	64407	NM_002927	0.01	4.5	5.32	0.82	Stimulated	Shift	chr1	190856001	190856500	5.97573	6.59e-15	5` Distal	-15654	190871904	190896012	+
GPR143	4935	NM_000273	0.05	1.77	3.54	1.78	Stimulated	Only	chrX	9687251	9687750	5.80378	1.94e-07	Intragenic	6505	9694005	9653453	-
SALL1	6299	NM_002968	0.02	1.44	4.9	3.46	Stimulated	Only	chr16	49829001	49829500	5.92626	0	5` Distal	-86566	49742684	49727386	-
ESRRG	2104	NM_001134285	0.04	6.1	3.16	2.94	Stimulated	Shift	chr1	215472001	215472750	6.36739	0	5` Distal	-94655	215377720	214743218	-
ESRRG	2104	NM_206594	0.04	6.1	3.16	2.94	Stimulated	Shift	chr1	215239751	215240250	6.09991	5.38e-21	Intragenic	89599	215329599	214743210	-
ESRRG	2104	NM_206594	0.04	6.1	3.16	2.94	Stimulated	Shift	chr1	215216001	215216500	5.80378	0	Intragenic	113349	215329599	214743210	-
ESRRG	2104	NM_001134285	0.04	6.1	3.16	2.94	Stimulated	Shift	chr1	215132501	215133000	5.82193	3.96e-22	Intragenic	244970	215377720	214743218	-
ESRRG	2104	NM_001134285	0.04	6.1	3.16	2.94	Stimulated	Shift	chr1	215439001	215439500	5.85755	4.73e-28	5` Distal	-61530	215377720	214743218	-
DLGAP1	9229	NM_001003809	0.02	6.28	6.99	0.7	Stimulated	Only	chr18	3700751	3701250	6.03916	1.05e-26	Intragenic	134296	3835296	3488836	-
DLGAP1	9229	NM_004746	0.02	6.28	6.99	0.7	Stimulated	Only	chr18	3916501	3917000	5.83985	0	5` Distal	-46615	3870135	3488836	-
DLGAP1	9229	NM_004746	0.02	6.28	6.99	0.7	Stimulated	Only	chr18	3864251	3864750	6.05459	0	Intragenic	5635	3870135	3488836	-
EPAS1	2034	NM_001430	0.04	4.27	5.58	1.3	Stimulated	Only	chr2	46373001	46373500	5.82193	1.02e-30	5` Proximal	-4794	46378044	46467346	+
CMYA5	202333	NM_153610	0.01	5.4	4.35	1.05	Stimulated	Shift	chr5	79063501	79064000	5.83985	1.45e-17	Intragenic	42336	79021414	79131805	+
CMYA5	202333	NM_153610	0.01	5.4	4.35	1.05	Stimulated	Shift	chr5	79169251	79169750	5.80378	0	3` Distal	37695	79021414	79131805	+
EMILIN3	90187	NM_052846	0.03	4.3	6.41	2.11	Stimulated	Only	chr20	39450251	39450750	5.83985	0	5` Distal	-21588	39428912	39422019	-
SKIP	80309	NM_001142644	0.07	2.82	6	3.19	Stimulated	Only	chr2	228797001	228797500	5.82193	0	5` Distal	-42645	228754605	228552913	-
SLAMF7	57823	NM_021181	0.06	3.88	3.17	0.71	Stimulated	Only	chr1	158993001	158993500	5.95943	5.51e-26	3` Proximal	2025	158975700	158991225	+
SLAMF7	57823	NM_021181	0.06	3.88	3.17	0.71	Stimulated	Only	chr1	158977751	158978250	6.14386	1.68e-17	Intragenic	2300	158975700	158991225	+
RLTPR	146206	NM_001013838	0.09	6.88	5.03	1.84	Stimulated	Only	chr16	66229001	66229500	5.87504	9.52e-19	5` Proximal	-7280	66236530	66248973	+
TBCA	6902	NM_004607	0.09	6.73	4.67	2.05	Stimulated	Only	chr5	77114501	77115000	6.30735	0	5` Proximal	-6809	77107941	77022750	-
HIVEP3	59269	NM_001127714	0.09	4.75	2.76	1.99	Stimulated	Only	chr1	42135501	42136000	5.82193	1.45e-32	Intragenic	21333	42157083	41748270	-
STAU2	27067	NM_001164380	0.09	5.45	4.72	0.73	Stimulated	Only	chr8	74521001	74521500	5.89232	1.45e-32	Intragenic	300466	74821716	74495159	-
FRMD3	257019	NM_174938	0	6.19	2.97	3.22	Stimulated	Only	chr9	85051251	85051750	5.90939	0	3` Core	626	85343168	85052126	-
FRMD3	257019	NM_174938	0	6.19	2.97	3.22	Stimulated	Only	chr9	85271751	85272250	5.83985	1.45e-17	Intragenic	71168	85343168	85052126	-
ALS2CR19	117583	NM_057177	0.05	3.31	2.06	1.24	Stimulated	Only	chr2	206038751	206039250	5.80378	0	Intragenic	920240	205118760	206188782	+
PTHB1	27241	NM_001033604	0.06	5.15	5.7	0.55	Stimulated	Shift	chr7	33653251	33653750	5.80378	0	3` Distal	41295	33135676	33612205	+
PTHB1	27241	NM_001033604	0.06	5.15	5.7	0.55	Stimulated	Shift	chr7	33651501	33652000	5.99185	0	3` Distal	39545	33135676	33612205	+
TNS4	84951	NM_032865	0.09	5.76	4.99	0.78	Stimulated	Only	chr17	35903251	35903750	6.02356	0	Intragenic	7880	35911380	35885605	-
PTPRD	5789	NM_001040712	0.05	0.83	3.62	2.79	Stimulated	Shift	chr9	8368251	8368750	5.94294	0	Intragenic	355446	8723946	8304246	-
PTPRD	5789	NM_001040712	0.05	0.83	3.62	2.79	Stimulated	Shift	chr9	8550751	8551250	5.80378	0	Intragenic	172946	8723946	8304246	-
IL15	3600	NM_000585	0.05	6.22	5.37	0.86	Stimulated	Only	chr4	142886501	142887000	6.11471	0	3` Distal	12689	142777203	142874061	+
SFXN1	94081	NM_022754	0.02	8.09	8.58	0.5	Stimulated	Only	chr5	174837001	174837500	5.90939	0	5` TSS	-869	174838119	174888227	+
SFXN1	94081	NM_022754	0.02	8.09	8.58	0.5	Stimulated	Only	chr5	174829501	174830000	5.97573	0	5` Proximal	-8369	174838119	174888227	+
ZNF638	27332	NM_001014972	0.04	5.78	6.67	0.91	Stimulated	Only	chr2	71397001	71397500	5.87504	0	5` Distal	-15146	71412396	71515697	+
LRFN2	57497	NM_020737	0.01	2.79	4.55	1.76	Stimulated	Only	chr6	40528251	40528750	5.89232	4.73e-10	Intragenic	134604	40663104	40467350	-
NDUFA5	4698	NM_005000	0.05	6.75	6.24	0.52	Stimulated	Only	chr7	122997751	122998250	6.44251	0	5` Distal	-12806	122985194	122968318	-
FOXP2	93986	NM_014491	0.05	5.85	4.84	1.01	Stimulated	Shift	chr7	113882751	113883250	6.20044	0	Intragenic	40713	113842287	114118328	+
ST6GALNAC5	81849	NM_030965	0.03	4.73	5.95	1.22	Stimulated	Only	chr1	77051001	77051500	5.85755	1.81e-34	5` Distal	-54523	77105773	77302325	+
ATP9A	10079	NM_006045	0	7.32	7.93	0.61	Stimulated	Only	chr20	49641251	49641750	6.15821	0	3` Proximal	5220	49818315	49646720	-
SCN9A	6335	NM_002977	0.04	4.14	5.75	1.61	Stimulated	Only	chr2	166901251	166901750	6.05459	0	Intragenic	39243	166940743	166759949	-
TOM1L2	146691	NM_001033551	0.02	2.67	5.07	2.4	Stimulated	Only	chr17	17697501	17698000	6.05459	0	Intragenic	118759	17816509	17687546	-
CLDN1	9076	NM_021101	0.04	4.54	6	1.46	Stimulated	Only	chr3	191546501	191547000	6.15821	0	5` Distal	-23841	191522909	191506186	-
KCNIP4	80333	NM_001035003	0.05	2.29	3.83	1.54	Stimulated	Only	chr4	20371751	20372250	5.90939	0	Intragenic	936416	21308416	20339336	-
KCNIP4	80333	NM_001035003	0.05	2.29	3.83	1.54	Stimulated	Only	chr4	21111751	21112250	5.83985	1.02e-30	Intragenic	196416	21308416	20339336	-
KCNIP4	80333	NM_001035003	0.05	2.29	3.83	1.54	Stimulated	Only	chr4	21301251	21301750	5.83985	0	Intragenic	6916	21308416	20339336	-
WDR21C	138009	NM_152418	0.03	0.01	3.08	3.07	Stimulated	Only	chr8	89020501	89020750	6.35755	0	5` Distal	-65213	88955412	88952088	-
OGN	4969	NM_014057	0.06	6.02	3.54	2.48	Stimulated	Only	chr9	94192251	94192750	5.99185	0	Intragenic	14258	94206758	94186069	-
DOCK1	1793	NM_001380	0.07	7.21	6.58	0.62	Stimulated	Only	chr10	129057001	129057500	6.00779	0	Intragenic	473238	128584012	129140770	+
TNIK	23043	NM_001161560	0.06	4.57	2.59	1.98	Stimulated	Shift	chr3	172356001	172356500	6.44251	0	Intragenic	304641	172660891	172262985	-
TNIK	23043	NM_001161560	0.06	4.57	2.59	1.98	Stimulated	Shift	chr3	172418501	172419000	5.90939	0	Intragenic	242141	172660891	172262985	-
C2orf10	91752	NM_194250	0.04	5.04	6	0.95	Stimulated	Only	chr2	185420751	185421250	5.82193	0	Intragenic	249663	185171337	185512459	+
C9orf66	157983	NM_152569	0.07	1.98	3.73	1.75	Stimulated	Only	chr9	241251	241750	6.11471	1.93e-20	5` Distal	-35607	205893	203107	-
MEIS2	4212	NM_002399	0.08	4.84	6.25	1.41	Stimulated	Only	chr15	35026751	35027250	5.85755	1.02e-30	Intragenic	153792	35180792	34970523	-
GAB2	9846	NM_012296	0.04	4.86	6.42	1.57	Stimulated	Shift	chr11	77673001	77673500	5.85755	7.43e-15	Intragenic	57324	77730574	77603984	-
PTPN1	5770	NM_002827	0.03	3.1	5.18	2.08	Stimulated	Only	chr20	48553001	48553500	5.89232	5.61e-27	5` Proximal	-7047	48560297	48634493	+
ARHGAP26	23092	NM_001135608	0.04	4.83	3.91	0.92	Stimulated	Only	chr5	142364251	142364750	5.80378	0	Intragenic	234025	142130475	142588764	+
ARHGAP26	23092	NM_001135608	0.04	4.83	3.91	0.92	Stimulated	Only	chr5	142294251	142294750	5.80378	0	Intragenic	164025	142130475	142588764	+
PKIB	5570	NM_032471	0.06	5.39	4.19	1.21	Stimulated	Only	chr6	122914501	122915000	5.95943	0	5` Distal	-58325	122973075	123089217	+
GPR161	23432	NM_153832	0.04	7.54	6.57	0.97	Stimulated	Only	chr1	166327751	166328250	5.92626	6.97e-22	Intragenic	44248	166372248	166320620	-
C7orf16	10842	NM_001145123	0.03	3.11	5.62	2.52	Stimulated	Only	chr7	31686251	31686750	5.80378	0	5` Proximal	-6823	31693323	31714593	+
PTPRM	5797	NM_001105244	0.08	5.07	4.08	0.98	Stimulated	Shift	chr18	7567501	7568000	5.89232	0	Intragenic	10437	7557313	8396859	+
PTPRM	5797	NM_001105244	0.08	5.07	4.08	0.98	Stimulated	Shift	chr18	7619001	7619500	6.02356	0	Intragenic	61937	7557313	8396859	+
RP11-145H9.1	340156	NM_001012418	0.05	5.97	3.56	2.41	Stimulated	Only	chr6	2680001	2680500	5.83985	0	Intragenic	15903	2696153	2608861	-
NKX2-3	159296	NM_145285	0.04	4.83	3.62	1.21	Stimulated	Only	chr10	101233501	101234000	5.80378	0	5` Distal	-48929	101282679	101286270	+
ETV6	2120	NM_001987	0.07	6.37	4.72	1.65	Stimulated	Only	chr12	11849501	11850000	6.02356	3.07e-31	Intragenic	155696	11694054	11939592	+
ELL2	22936	NM_012081	0.06	5.38	6.22	0.84	Stimulated	Only	chr5	95245001	95245500	5.89232	0	3` Core	1307	95323531	95246557	-
FAM45A	404636	NM_207009	0.06	3.12	5.76	2.65	Stimulated	Only	chr10	120870001	120870500	6.34549	0	Intragenic	16650	120853600	120887213	+
ANGPTL1	9068	NM_004673	0.03	3	3.8	0.8	Stimulated	Only	chr1	177100751	177101500	6.31604	0	Intragenic	5713	177106838	177085292	-
LDHAL6A	160287	NM_001144071	0.07	3.36	2.34	1.02	Stimulated	Only	chr11	18443001	18443500	5.85755	2.36e-19	Intragenic	9301	18433949	18457723	+
MSRA	4482	NM_001135670	0.03	3.7	5.23	1.53	Stimulated	Only	chr8	9908001	9908500	5.92626	0	5` Distal	-40989	9949239	10323809	+
WNT10A	80326	NM_025216	0.05	5.56	6.55	0.99	Stimulated	Only	chr2	219477751	219478250	5.92626	3.22e-10	3` Distal	11105	219453498	219466895	+
MAML2	84441	NM_032427	0.06	4.96	3.05	1.91	Stimulated	Only	chr11	95550001	95550500	5.99185	8.76e-18	Intragenic	165742	95715992	95351087	-
SLC26A11	284129	NM_001166347	0.09	9.52	10.07	0.55	Stimulated	Only	chr17	75822751	75823250	5.94294	0	Intragenic	14206	75808794	75841901	+
PPYR1	5540	NM_005972	0.02	4.73	3.56	1.17	Stimulated	Only	chr10	46512751	46513250	5.87504	4.39e-05	3` Proximal	4674	46503539	46508326	+
SLC40A1	30061	NM_014585	0.03	3.53	6.03	2.49	Stimulated	Shift	chr2	190173751	190174250	6.22792	0	5` Distal	-20218	190153782	190133560	-
RAD51L1	5890	NM_133509	0.09	3.77	5.75	1.98	Stimulated	Only	chr14	68208751	68209250	6.28136	0	3` Distal	76633	67356261	68132367	+
RAD51L1	5890	NM_002877	0.09	3.77	5.75	1.98	Stimulated	Only	chr14	67511501	67512000	5.83985	3.29e-23	Intragenic	155489	67356261	68034351	+
RAD51L1	5890	NM_133509	0.09	3.77	5.75	1.98	Stimulated	Only	chr14	68092751	68093250	5.80378	0	Intragenic	736739	67356261	68132367	+
RAD51L1	5890	NM_002877	0.09	3.77	5.75	1.98	Stimulated	Only	chr14	67538001	67538250	6.35755	0	Intragenic	181864	67356261	68034351	+
FLJ21511	80157	NM_025087	0.05	1.51	4.24	2.73	Stimulated	Shift	chr4	48844001	48845500	7.6962	0.0492073	3` Distal	85898	48683021	48758852	+
UTX	7403	NM_021140	0.06	7.53	8.06	0.53	Stimulated	Only	chrX	44850501	44851000	5.89232	0	Intragenic	233384	44617366	44856789	+
LMX1A	4009	NM_001033507	0.06	3.95	4.65	0.7	Stimulated	Shift	chr1	163404501	163405000	5.85755	0.0389734	3` Distal	32978	163449136	163437728	-
LMX1A	4009	NM_001033507	0.06	3.95	4.65	0.7	Stimulated	Shift	chr1	163353751	163354250	5.82193	0	3` Distal	83728	163449136	163437728	-
CUZD1	50624	NM_022034	0	6.37	7.06	0.69	Stimulated	Only	chr10	124555751	124556250	5.87504	0	3` Distal	25663	124595681	124581663	-
CSMD1	64478	NM_033225	0.08	3.22	0.89	2.32	Stimulated	Shift	chr8	4848501	4849000	5.94294	0	5` Proximal	-9014	4839736	2780282	-
CSMD1	64478	NM_033225	0.08	3.22	0.89	2.32	Stimulated	Shift	chr8	3429001	3429500	5.82193	0	Intragenic	1410486	4839736	2780282	-
CSMD1	64478	NM_033225	0.08	3.22	0.89	2.32	Stimulated	Shift	chr8	4502251	4502750	5.80378	0	Intragenic	337236	4839736	2780282	-
CSMD1	64478	NM_033225	0.08	3.22	0.89	2.32	Stimulated	Shift	chr8	4186751	4187250	6.1865	0	Intragenic	652736	4839736	2780282	-
CSMD1	64478	NM_033225	0.08	3.22	0.89	2.32	Stimulated	Shift	chr8	4313751	4314250	6.26818	0	Intragenic	525736	4839736	2780282	-
CSMD1	64478	NM_033225	0.08	3.22	0.89	2.32	Stimulated	Shift	chr8	4155501	4156000	5.95943	2.53e-15	Intragenic	683986	4839736	2780282	-
FAM19A1	407738	NM_213609	0.06	2.3	3.67	1.38	Stimulated	Shift	chr3	68680501	68681000	5.95943	0	3` Proximal	3289	68136143	68677461	+
FGF1	2246	NM_000800	0.04	6.16	5.11	1.05	Stimulated	Only	chr5	141969001	141969500	6.02356	0	Intragenic	76587	142045837	141951926	-
DSCAML1	57453	NM_020693	0.07	2.9	3.91	1.01	Stimulated	Shift	chr11	117159251	117159750	5.94294	0	Intragenic	13686	117173186	116803698	-
THSD4	79875	NM_024817	0.02	4.46	3.56	0.91	Stimulated	Shift	chr15	69336251	69336750	6.02356	0	Intragenic	115659	69220841	69862776	+
BAALC	79870	NM_001024372	0.03	4.72	5.62	0.9	Stimulated	Only	chr8	104193751	104194500	6.30555	0	5` Distal	-27971	104222096	104311709	+
BAALC	79870	NM_001024372	0.03	4.72	5.62	0.9	Stimulated	Only	chr8	104291501	104292000	6.00779	0	Intragenic	69654	104222096	104311709	+
TRPC4	7223	NM_001135955	0.04	3.47	2.44	1.04	Stimulated	Only	chr13	37110001	37110500	5.97573	0	Intragenic	231689	37341939	37108774	-
ATXN1	6310	NM_000332	0.01	2.55	3.91	1.36	Stimulated	Shift	chr6	16530001	16530500	5.94294	0	Intragenic	339450	16869700	16407321	-
TBX18	9096	NM_001080508	0.09	4.82	5.44	0.62	Stimulated	Only	chr6	85581501	85582000	5.97573	0	5` Distal	-51132	85530618	85500875	-
TBX18	9096	NM_001080508	0.09	4.82	5.44	0.62	Stimulated	Only	chr6	85504751	85505250	6.02356	1.05e-26	Intragenic	25618	85530618	85500875	-
FRY	10129	NM_023037	0.08	6.02	6.74	0.73	Stimulated	Only	chr13	31601501	31602000	6.08496	0	Intragenic	98314	31503436	31768776	+
PDE4DIP	9659	NM_014644	0.05	4.97	5.58	0.62	Stimulated	Shift	chr1	143704001	143704750	6.3368	0.0347827	Intragenic	2004	143706379	143562783	-
PDE4DIP	9659	NM_022359	0.05	4.97	5.58	0.62	Stimulated	Shift	chr1	143786001	143786500	6.12936	1.69e-11	Intragenic	1186	143787436	143663117	-
PDE4DIP	9659	NM_022359	0.05	4.97	5.58	0.62	Stimulated	Shift	chr1	143752751	143753250	6.09991	6.59e-15	Intragenic	34436	143787436	143663117	-
PDE4DIP	9659	NM_001002811	0.05	4.97	5.58	0.62	Stimulated	Shift	chr1	143642001	143642500	6.02356	2.93e-07	Intragenic	1139	143643389	143601947	-
PDE4DIP	9659	NM_001002811	0.05	4.97	5.58	0.62	Stimulated	Shift	chr1	143645251	143645750	5.89232	0.000342826	5` Proximal	-2111	143643389	143601947	-
PDE4DIP	9659	NM_014644	0.05	4.97	5.58	0.62	Stimulated	Shift	chr1	143699501	143700000	6.32018	1.16e-25	Intragenic	6629	143706379	143562783	-
CIP29	84324	NM_033082	0.02	2.07	4.69	2.63	Stimulated	Only	chr12	54435251	54435750	6.00779	0	3` Core	1824	54497807	54437324	-
RNF144	9781	NM_014746	0.06	3.3	4.63	1.33	Stimulated	Only	chr2	7080001	7080500	5.92626	0	Intragenic	105277	6974973	7101760	+
GRIN3	285513	NM_198281	0.01	4.71	5.97	1.27	Stimulated	Only	chr4	90479501	90480000	5.87504	0	5` Distal	-31566	90448184	90384451	-
ANKS1B	56899	NM_020140	0.03	4.46	2.94	1.52	Stimulated	Shift	chr12	97848751	97849250	5.87504	4.73e-28	Intragenic	223603	98072603	97653201	-
PADI1	29943	NM_013358	0.09	4.76	6.05	1.29	Stimulated	Only	chr1	17449001	17449500	5.87504	0	3` Proximal	4162	17404207	17445088	+
BAGE	574	NM_001187	0.03	3.72	5.59	1.87	Stimulated	Basal	chr21	10144001	10144750	6.5113	4.05e-08	5` Distal	-23567	10120808	10079666	-
BAGE	574	NM_001187	0.03	3.72	5.59	1.87	Stimulated	Shift	chr21	10156751	10157250	5.83985	0.00267318	5` Distal	-36192	10120808	10079666	-
TLE3	7090	NM_001105192	0.09	7.79	8.51	0.72	Stimulated	Basal	chr15	68271251	68271750	5.82193	0	5` Distal	-94190	68177310	68127596	-
HTR4	3360	NM_000870	0.08	3.36	4.8	1.44	Stimulated	Only	chr5	147850751	147851250	5.83985	0	Intragenic	162934	148013934	147841311	-
COX10	1352	NM_001303	0.07	10.28	9.78	0.5	Stimulated	Only	chr17	13997501	13998000	5.82193	0	Intragenic	84307	13913443	14052721	+
COX10	1352	NM_001303	0.07	10.28	9.78	0.5	Stimulated	Only	chr17	13921251	13921750	5.80378	0	Intragenic	8057	13913443	14052721	+
LRIG2	9860	NM_014813	0.09	6.14	3.89	2.24	Stimulated	Shift	chr1	113398501	113399000	6.44251	0	5` Distal	-18603	113417353	113468865	+
MAGI2	9863	NM_012301	0.03	6.59	5.64	0.95	Stimulated	Only	chr7	77627251	77627750	5.80378	5.23e-06	Intragenic	1293326	78920826	77484309	-
MAGI2	9863	NM_012301	0.03	6.59	5.64	0.95	Stimulated	Only	chr7	78066751	78067250	5.97573	1.96e-27	Intragenic	853826	78920826	77484309	-
MAGI2	9863	NM_012301	0.03	6.59	5.64	0.95	Stimulated	Only	chr7	77522751	77523250	5.85755	0	Intragenic	1397826	78920826	77484309	-
MAGI2	9863	NM_012301	0.03	6.59	5.64	0.95	Stimulated	Only	chr7	78527751	78528250	5.95943	0	Intragenic	392826	78920826	77484309	-
MAGI2	9863	NM_012301	0.03	6.59	5.64	0.95	Stimulated	Only	chr7	77633251	77633750	5.95943	0	Intragenic	1287326	78920826	77484309	-
IL1RAPL1	11141	NM_014271	0.02	1.85	4.41	2.56	Stimulated	Shift	chrX	29818501	29819000	6.1865	0	Intragenic	1303149	28515601	29883938	+
RNF157	114804	NM_052916	0	5.79	4.4	1.39	Stimulated	Only	chr17	71692251	71692750	5.82193	0	Intragenic	55485	71747985	71650128	-
MYOCD	93649	NM_001146312	0.05	3.43	4.64	1.21	Stimulated	Only	chr17	12617251	12617750	6.05459	0	3` Proximal	6124	12509931	12611376	+
MYOCD	93649	NM_001146312	0.05	3.43	4.64	1.21	Stimulated	Only	chr17	12484001	12484500	5.83985	0	5` Distal	-25681	12509931	12611376	+
KCNH7	90134	NM_173162	0.04	2.46	4.88	2.43	Stimulated	Only	chr2	163047001	163047500	5.80378	0	Intragenic	356236	163403486	162988002	-
ZNF521	25925	NM_015461	0.05	3.27	5.08	1.81	Stimulated	Shift	chr18	20835251	20835750	5.99185	0	3` Distal	60385	21186212	20895885	-
SNRPE	6635	NM_003094	0.08	5.92	4.96	0.96	Stimulated	Only	chr1	202092251	202092750	6.00779	3.77e-11	5` Proximal	-4862	202097362	202106903	+
SHROOM2	357	NM_001649	0.08	6.02	6.56	0.54	Stimulated	Only	chrX	9775251	9775750	5.89232	0	Intragenic	61005	9714495	9877481	+
AQP2	359	NM_000486	0.01	1.34	2.62	1.28	Stimulated	Only	chr12	48618251	48618750	6.41886	0	5` Distal	-12290	48630790	48638929	+
AQP2	359	NM_000486	0.01	1.34	2.62	1.28	Stimulated	Only	chr12	48613001	48613500	5.87504	9.52e-19	5` Distal	-17540	48630790	48638929	+
KCNJ12	3768	NM_021012	0.09	3.68	6.19	2.51	Stimulated	Only	chr17	21177751	21178250	5.82193	7.09e-07	5` Distal	-42291	21220291	21263772	+
LRRC4	64101	NM_022143	0.05	4.86	4.22	0.64	Stimulated	Only	chr7	127383001	127383500	5.89232	0	3` Distal	71109	127458238	127454359	-
MYO1D	4642	NM_015194	0.06	1.95	3.17	1.22	Stimulated	Only	chr17	28229751	28230250	5.85755	0	5` Proximal	-1985	28228015	27843740	-
DIP2B	57609	NM_173602	0.06	7	5.99	1.01	Stimulated	Only	chr12	49371251	49371750	5.80378	0	Intragenic	186466	49185034	49428717	+
FGF12	2257	NM_004113	0.06	4.69	6	1.31	Stimulated	Only	chr3	193770501	193771000	5.90939	0	Intragenic	157332	193928082	193342377	-
FGF7	2252	NM_002009	0.04	5.3	2.62	2.67	Stimulated	Shift	chr15	47539251	47539750	6.11471	3.77e-11	Intragenic	36834	47502666	47566814	+
ZNRF3	84133	NM_032173	0.02	3.54	4.78	1.23	Stimulated	Shift	chr22	27601001	27601500	5.83985	0	5` Proximal	-8639	27609889	27783475	+
PTPDC1	138639	NM_177995	0.08	6.39	5.82	0.57	Stimulated	Only	chr9	95800251	95800750	6.24147	0	5` Distal	-32396	95832896	95911957	+
GPR87	53836	NM_023915	0.05	2.59	3.57	0.97	Stimulated	Only	chr3	152514751	152515500	6.11441	1.78e-22	Intragenic	2201	152517326	152494565	-
CA10	56934	NM_001082533	0.02	1.27	3.57	2.31	Stimulated	Shift	chr17	47172751	47173250	5.94294	0	Intragenic	419160	47592160	47062672	-
CA10	56934	NM_001082534	0.02	1.27	3.57	2.31	Stimulated	Shift	chr17	47660751	47661250	6.24147	0	5` Distal	-68624	47592376	47062672	-
CASZ1	54897	NM_001079843	0.04	4.16	3.44	0.73	Stimulated	Only	chr1	10620251	10620750	5.83985	0	Intragenic	158794	10779294	10619252	-
SH3PXD2A	9644	NM_014631	0.05	7.27	7.79	0.52	Stimulated	Only	chr10	105615001	105615500	6.11471	0	5` Distal	-10096	105605154	105343773	-
HYDIN	54768	NM_032821	0.06	3.79	5.62	1.82	Stimulated	Shift	chr16	69439001	69439500	5.90939	3.99e-12	Intragenic	382820	69822070	69398789	-
HYDIN	54768	NM_017558	0.06	3.79	5.62	1.82	Stimulated	Shift	chr16	69618001	69618500	5.83985	3.11e-06	3` Core	261	69822070	69618511	-
HYDIN	54768	NM_032821	0.06	3.79	5.62	1.82	Stimulated	Shift	chr16	69692751	69693250	5.83985	0	Intragenic	129070	69822070	69398789	-
HYDIN	54768	NM_017558	0.06	3.79	5.62	1.82	Stimulated	Shift	chr16	69537501	69538000	6.14386	0.00289237	3` Distal	80761	69822070	69618511	-
HYDIN	54768	NM_032821	0.06	3.79	5.62	1.82	Stimulated	Shift	chr16	69716751	69717500	6.13826	0.0176591	Intragenic	104945	69822070	69398789	-
HYDIN	54768	NM_017558	0.06	3.79	5.62	1.82	Stimulated	Shift	chr16	69606251	69606750	6.24147	0	3` Distal	12011	69822070	69618511	-
HYDIN	54768	NM_032821	0.06	3.79	5.62	1.82	Stimulated	Shift	chr16	69410751	69411250	5.80378	0	Intragenic	411070	69822070	69398789	-
HYDIN	54768	NM_032821	0.06	3.79	5.62	1.82	Stimulated	Shift	chr16	69409751	69410250	5.90939	4.78e-09	Intragenic	412070	69822070	69398789	-
HYDIN	54768	NM_017558	0.06	3.79	5.62	1.82	Stimulated	Shift	chr16	69610751	69611250	5.85755	5.83e-07	3` Proximal	7511	69822070	69618511	-
HYDIN	54768	NM_032821	0.06	3.79	5.62	1.82	Stimulated	Shift	chr16	69753751	69754250	5.80378	0	Intragenic	68070	69822070	69398789	-
LIN7A	8825	NM_004664	0.06	2.13	3.45	1.31	Stimulated	Only	chr12	79771751	79772250	5.83985	0	Intragenic	83825	79855825	79715301	-
NRP2	8828	NM_003872	0.07	5.36	4.2	1.17	Stimulated	Only	chr2	206428251	206428750	5.87504	0	3` Distal	57398	206255468	206371102	+
NRP1	8829	NM_001024628	0.03	4.29	5.86	1.58	Stimulated	Shift	chr10	33525751	33526250	6.00779	0	3` Core	552	33663839	33526552	-
TRHDE	29953	NM_013381	0.04	5.94	4.3	1.64	Stimulated	Shift	chr12	71412501	71413000	5.94294	0	3` Distal	67062	70952795	71345688	+
TLN2	83660	NM_015059	0.04	5.19	3.73	1.46	Stimulated	Only	chr15	60960001	60960500	6.7384	0	3` Distal	36368	60726801	60923882	+
MGAT5	4249	NM_002410	0.03	4.79	2.94	1.85	Stimulated	Only	chr2	134669501	134670000	5.89232	0	5` Distal	-58549	134728299	134922938	+
PPP2R2B	5521	NM_001127381	0.04	4.08	5.35	1.28	Stimulated	Shift	chr5	146084251	146084750	6.00779	8.01e-19	Intragenic	154150	146238650	145949260	-
DTX3	196403	NM_178502	0.02	2.73	4.48	1.75	Stimulated	Only	chr12	56283751	56284250	6.22792	0	5` TSS	-870	56284870	56289850	+
GLIS1	148979	NM_147193	0.07	4.72	6.18	1.46	Stimulated	Only	chr1	53825501	53826000	5.83985	0	Intragenic	146715	53972465	53744493	-
PIP5K1B	8395	NM_003558	0.05	4.91	6.31	1.4	Stimulated	Only	chr9	70712001	70712500	5.87504	0	Intragenic	201815	70510435	70813911	+
CDC14A	8556	NM_003672	0.04	3.87	2.06	1.81	Stimulated	Only	chr1	100596251	100596750	5.87504	0	Intragenic	5890	100590610	100758421	+
FBXL7	23194	NM_012304	0.05	5.38	2.44	2.93	Stimulated	Only	chr5	15978251	15978750	5.85755	0	Intragenic	425196	15553304	15992900	+
FBXL7	23194	NM_012304	0.05	5.38	2.44	2.93	Stimulated	Only	chr5	15718251	15718750	5.95943	0	Intragenic	165196	15553304	15992900	+
SLC8A1	6546	NM_001112800	0.05	2.94	3.69	0.75	Stimulated	Only	chr2	40526751	40527250	5.89232	0	5` Distal	-16052	40510948	40192789	-
SLC8A1	6546	NM_001112800	0.05	2.94	3.69	0.75	Stimulated	Only	chr2	40238251	40238750	5.90939	0	Intragenic	272448	40510948	40192789	-
RERE	473	NM_001042681	0.04	6.75	7.56	0.81	Stimulated	Only	chr1	8398001	8398500	6.24147	0	Intragenic	402036	8800286	8335050	-
